# Supplementary material for: Procoxacin bidirectionally inhibits osteoblastic and osteoclastic activity in bone and suppresses bone metastasis of prostate cancer
Source: J Exp Clin Cancer Res. 2023 Feb 9;42:45. doi: 10.1186/s13046-023-02610-7 (PMC9909988; doi:10.1186/s13046-023-02610-7)
Supplement: Supplementary file 7 — Additional file 7: Table S1. Primers for real-time PCR. [file 13046_2023_2610_MOESM7_ESM.xlsx]

## Sheet: Sheet1
NO.	Position	Compounds	RLI	SD for RLI	P for RLI	RGI	SD for RGI	P for RGI	RRI	SD for RRI	P for RRI
1	1614-A2	Allopregnanolone	0.888336	0.101877	0.14707	1.06233	0.0399873	0.189857	0.849741	0.0474878	0.056483
2	1614-A3	Roquinimex	1.01144	0.082266	0.851078	1.05509	0.041408	0.0852971	1.07742	0.022349	0.101192
3	1614-A4	Toltrazuril	0.826169	0.0571502	0.0737706	1.00837	0.03052	0.781975	1.21875	0.0676041	0.00917566
4	1614-A5	Columbianadin	0.969179	0.0444027	0.669811	1.01282	0.106208	0.845886	0.989583	0.0180422	0.910144
5	1614-A6	Fisetin	1.00033	0.133005	0.997155	1.03065	0.0794808	0.613368	1.39597	0.0581225	0.00031869
6	1614-A7	Tectorigenin	1.87616	0.252611	0.00437642	1.0379	0.0662363	0.423868	1.01911	0.0772252	0.82931
7	1614-A8	Gigantol	0.952775	0.0879863	0.491792	1.31627	0.0780533	0.0085838	0.936416	0.0300356	0.345524
8	1614-A9	Salidroside	1.04391	0.0247793	0.531805	0.990421	0.0525228	0.878337	0.84153	0.0575719	0.0101427
9	1614-A10	Androsterone	1.00347	0.0446078	0.947736	0.926003	0.172201	0.555496	0.788043	0.0376533	0.00709377
10	1614-A11	β-Carotene	1.02949	0.0715879	0.610128	1.08387	0.0128539	0.0163297	0.847826	0.02824	0.0114469
11	1614-B2	(±)-Huperzine A	1.22243	0.202791	0.134521	1.17288	0.0621931	0.0229417	0.740933	0.114577	0.0349392
12	1614-B3	DHEA	0.899038	0.0414894	0.0641681	1.15415	0.0218179	0.000305443	1.23226	0.173475	0.093175
13	1614-B4	Rutaecarpine	1.11615	0.0417667	0.26874	1.13557	0.0676798	0.0392096	1.075	0.138208	0.420463
14	1614-B5	Astragaloside I	0.924157	0.0629061	0.350725	1.12861	0.0635202	0.0266293	0.869792	0.0954703	0.271615
15	1614-B6	Ipriflavone	1.40838	0.0134278	0.00410064	1.13793	0.0142216	0.0141569	1.16107	0.23336	0.298429
16	1614-B7	Acipimox	0.913678	0.0922141	0.259874	1.11748	0.0982978	0.120786	1.12739	0.10639	0.243363
17	1614-B8	alpha-Mangostin	1.36323	0.0656794	0.00229708	1.4994	0.0949154	0.0023605	1.00578	0.0346821	0.9283
18	1614-B9	Bisantrene	1.0033	0.15764	0.977617	1.1954	0.0687106	0.0380012	0.95082	0.0491803	0.175693
19	1614-B10	Schisandrin	0.555023	0.242902	0.0385253	1.20323	0.158969	0.134712	0.967391	0.10856	0.674518
20	1614-B11	Cycloheximide	0.0397639	0.00179055	9.16033e-06	0.759081	0.053014	0.0027009	0.902174	0.0820634	0.156815
21	1621-E9	AICAR (phosphate)	0.477615	0.0205277	0.000186947	0.96021	0.064765	0.552487	0.839161	0.0363367	0.0391614
22	1614-C3	Licochalcone A	0.975922	0.0839206	0.716501	1.16171	0.0886682	0.0345215	0.993548	0.193871	0.958677
23	1614-C4	Pseudoginsenoside F11	0.829953	0.0828105	0.100922	1.06021	0.135766	0.500814	0.9375	0.171847	0.574307
24	1614-C5	Pyruvic acid	0.918545	0.0554815	0.307957	1.17668	0.102861	0.0420335	0.838542	0.303114	0.454253
25	1614-C6	5-Amino-3H-imidazole-4-Carboxamide	0.976188	0.123373	0.784232	0.863772	0.146901	0.207501	1	0.380603	1
26	1614-C7	Natamycin	0.888475	0.0777249	0.132941	1.04311	0.0591435	0.330555	0.88535	0.15445	0.369213
27	1614-C8	Ligustrazine (hydrochloride)	0.932226	0.0759934	0.300112	1.43855	0.108479	0.00511305	0.849711	0.017341	0.0600481
28	1614-C9	Hederacoside C	0.983065	0.0363542	0.810297	1.10632	0.04866	0.138667	0.754098	0.0283943	0.000202627
29	1614-C10	Ibotenic acid	0.866081	0.0396775	0.0500778	1.05836	0.0364289	0.398493	0.657609	0.0897973	0.00553434
30	1614-C11	7-Hydroxy-4H-chromen-4-one	1.03368	0.0501983	0.491535	1.30876	0.131394	0.0169663	0.913043	0.02824	0.0646769
31	1614-D2	(R)-Serine	0.921404	0.0363829	0.0544115	1.15241	0.0856762	0.0609821	0.559585	0.127233	0.00762842
32	1614-D3	seco-Isolariciresinol Diglucoside	0.951037	0.0770252	0.420975	1.12084	0.0863406	0.0730192	0.8	0.0402903	0.00839164
33	1621-G10	Procoxacin	0.544143	0.0177907	0.00020815	0.98344	0.0713516	0.735196	0.820652	0.0249053	0.0058726
34	1614-D5	Betamethasone dipropionate	0.811262	0.112158	0.103036	1.09215	0.0440031	0.0258289	0.617188	0.0331456	0.0423396
35	1614-D6	Coumarin	0.920741	0.0287559	0.136372	0.882503	0.0659553	0.0778156	0.90604	0.279714	0.592209
36	1614-D7	Cephalomannine	0.449877	0.0882616	0.00100548	0.764567	0.132424	0.0403094	0.828025	0.0795541	0.109346
37	1614-D8	Gentiopicroside	0.899252	0.0909757	0.189937	1.38675	0.0502245	0.00230144	0.728324	0.187572	0.0905577
38	1614-D9	Campesterol	0.952182	0.0828043	0.57668	1.0728	0.10378	0.404727	0.846995	0.116305	0.0870356
39	1614-D10	Protodioscin	0.390791	0.0846288	0.00071095	0.673007	0.0806964	0.0321933	0.48913	0.0587862	0.000486256
40	1614-D11	Uric acid	1.03735	0.0920475	0.585068	1.23397	0.0912336	0.0141373	0.75	0.11413	0.0261058
41	1615-C10	Asaraldehyde	0.721043	0.0309867	0.0138757	1.07935	0.0324587	0.0521166	0.6875	0.0390312	0.000748525
42	1614-E3	PCL 016	0.892144	0.0319369	0.0425622	1.1044	0.115398	0.192793	0.845161	0.131746	0.136847
43	1614-E4	Pioglitazone	0.849071	0.0674468	0.114882	1.04625	0.0437925	0.240702	0.79375	0.0962175	0.0276388
44	1614-E5	Jujuboside A	0.896902	0.074767	0.244078	1.17668	0.035594	0.00131664	0.947917	0.0502273	0.596985
45	1614-E6	Panaxadiol	0.923358	0.0438108	0.176011	0.91656	0.0897397	0.242946	0.852349	0.251745	0.367601
46	1614-E7	L-Alanine	0.877763	0.0784221	0.109389	0.976788	0.0207082	0.355532	0.904459	0.173384	0.477952
47	1614-E8	Ginsenoside Rc	0.950647	0.0445783	0.330119	1.40181	0.132068	0.0111357	0.716763	0.070083	0.0154086
48	1614-E9	Pemetrexed	0.484205	0.0233467	0.0012921	0.279215	0.0416749	0.000206394	0.469945	0.0250414	6.72966e-06
49	1614-E10	Gastrodenol	0.910453	0.107026	0.298368	0.715998	0.0523885	0.0123042	0.668478	0.11413	0.0114627
50	1614-E11	Beta-Sitosterol	1.02916	0.0530108	0.557366	1.16613	0.0884513	0.0385781	0.744565	0.0897973	0.0131038
51	1615-E10	Bergapten	0.721772	0.0379146	0.0148514	1.08612	0.0497671	0.0764346	0.70625	0.0216506	0.000463501
52	1614-F3	Diosmin	0.895503	0.021186	0.0373232	1.09907	0.120871	0.229328	1.06452	0.20207	0.623695
53	1614-F4	Diosgenin	0.807564	0.0498109	0.0522034	1.10167	0.0776315	0.111701	0.75625	0.0924916	0.0144469
54	1614-F5	DL-Arginine	0.850098	0.0523313	0.0954398	1.07692	0.0599397	0.0962769	0.744792	0.183108	0.134489
55	1614-F6	N-(5-Aminopentyl)acetamide	0.981494	0.0174576	0.671535	1.03278	0.0511706	0.494432	0.932886	0.312135	0.728651
56	1614-F7	α-Cyclodextrin	0.921546	0.0702341	0.234166	1.01847	0.117373	0.805719	0.929936	0.214773	0.64854
57	1614-F8	Pimelic acid	0.908801	0.0859225	0.21231	1.37229	0.134809	0.0151708	0.947977	0.130154	0.610446
58	1614-F9	4-Acetamidobutanoic acid	0.934614	0.0508047	0.397963	1.00623	0.0946787	0.937224	0.814208	0.0774724	0.0153011
59	1614-F10	2-Naphthol	0.909244	0.038995	0.132083	0.913497	0.0588341	0.268151	0.663043	0.0658932	0.00295025
60	1614-F11	Thiamine hydrochloride	0.98175	0.0598731	0.725014	1.18483	0.0568929	0.00848542	0.826087	0.138667	0.111957
61	1614-G2	Morusin	0.885215	0.114138	0.171223	1.23476	0.0360424	0.00356578	0.989637	0.226503	0.94447
62	1614-G3	Uracil	0.897454	0.0572541	0.0889641	1.09596	0.075818	0.094364	1.0129	0.0974172	0.85408
63	1614-G4	Hinokitiol	0.684129	0.0523857	0.0112537	0.98764	0.0594768	0.777308	1.28125	0.141973	0.0304445
64	1614-G5	L-Thyroxine	0.804704	0.0599622	0.0513604	0.948718	0.153782	0.595927	0.848958	0.164124	0.303385
65	1614-G6	Manninotriose	0.906516	0.103135	0.260084	0.806301	0.0907069	0.0344284	1.02013	0.285689	0.908807
66	1614-G7	6-Aminocaproic acid	0.897291	0.0878256	0.182621	1.06016	0.0909855	0.341468	1.06369	0.191401	0.651875
67	1614-G8	Oxybutynin (chloride)	0.90975	0.027496	0.0853241	1.39639	0.0843094	0.0043788	1.06358	0.123028	0.523343
68	1614-G9	6-Biopterin	0.939896	0.0670407	0.460122	1.09531	0.0941759	0.26757	0.879781	0.0808669	0.0651085
69	1614-G10	Iberin	0.141442	0.00909083	3.64487e-05	0.926003	0.102827	0.423437	1.05435	0.0804274	0.405715
70	1614-G11	Sucrose	0.978774	0.0844377	0.738585	1.16987	0.0369633	0.00425949	0.961957	0.0326087	0.345894
71	1614-H2	Valproic acid	0.923163	0.0142738	0.00747361	0.988393	0.0209203	0.687158	0.991228	0.202278	0.947671
72	1614-H3	Cholic acid	0.959224	0.0844324	0.464191	0.979911	0.0248521	0.511135	0.969298	0.0331133	0.572453
73	1614-H4	S-Allyl-L-cysteine	0.891717	0.0823763	0.0929965	0.945536	0.0396392	0.175213	0.964912	0.046209	0.546715
74	1614-H5	Indole-3-carbinol	0.923742	0.00513833	0.00457563	0.996429	0.0920607	0.954077	1.01754	0.0621818	0.779254
75	1614-H6	2-Amino-1-phenylethanol	0.991691	0.0267054	0.701115	1.0058	0.0627752	0.900127	0.964912	0.0621818	0.581068
76	1614-H7	L-DABA	0.898953	0.044812	0.0250763	0.944643	0.0855083	0.369984	0.951754	0.0876096	0.520143
77	1614-H8	Dimetridazole	0.881093	0.0261972	0.00395455	0.914286	0.0879283	0.201359	0.925439	0.126435	0.436788
78	1614-H9	Fosinopril (sodium)	0.873874	0.0053975	0.00069569	0.871875	0.0560743	0.0334266	0.916667	0.072468	0.252243
79	1614-H10	Gallic acid	0.908096	0.0184636	0.00540948	0.905804	0.0375319	0.0432852	0.969298	0.020099	0.554408
80	1614-H11	Lactose	0.93423	0.0272147	0.0319994	0.916964	0.0551768	0.105469	0.951754	0.156978	0.660055
81	1615-A2	O-Phospho-L-serine	0.897452	0.0583253	0.059414	1.17834	0.0364791	0.00967405	1.07254	0.0466321	0.266953
82	1615-A3	ATP (disodium salt)	0.850383	0.0380232	0.00743418	0.424932	0.0111163	6.14469e-05	0.668394	0.0310881	0.00323291
83	1615-A4	Hypaconitine	0.889955	0.0292166	0.0139567	1.07689	0.05439	0.161867	0.891192	0.120738	0.271873
84	1615-A5	Glycyrrhizic acid	0.930428	0.0697412	0.246485	1.05464	0.0141254	0.00376059	1.35484	0.102416	0.00652952
85	1615-A6	Sarsasapogenin	0.836815	0.0221496	0.00887672	1.03465	0.0180945	0.0358697	1.3871	0.116665	0.00685681
86	1615-A7	Anacardic Acid	0.896823	0.0263261	0.0428443	1.06397	0.0737998	0.209178	1.10968	0.0446981	0.0624496
87	1615-A8	Notoginsenoside Ft1	0.878003	0.0660654	0.177784	1.00997	0.0484757	0.793812	1.2625	0.195156	0.0853095
88	1615-A9	6-Methylcoumarin	0.814462	0.023231	0.0474591	1.0618	0.0287164	0.0891242	1.1875	0.0216506	0.00257026
89	1615-A10	5-(Hydroxymethyl)furan-2-carbaldehyde	0.775735	0.0299572	0.0280055	1.01754	0.0165026	0.50689	1.1875	0.0658478	0.0146027
90	1615-A11	Rebaudioside A	0.900871	0.0180734	0.189997	0.925481	0.0866386	0.215238	0.848958	0.0631477	0.181376
91	1615-B2	NSC 16590	0.837937	0.0611943	0.0163989	1.21292	0.0530783	0.00864776	1.02073	0.273828	0.906463
92	1615-B3	Coenzyme Q10	0.84785	0.0557801	0.0161294	1.21474	0.0339577	0.00464335	0.766839	0.064715	0.0197221
93	1615-B4	ATP	0.774439	0.0319801	0.00118671	0.384895	0.0206543	5.62804e-05	0.626943	0.0448718	0.00260361
94	1615-B5	L-SelenoMethionine	0.869334	0.0526546	0.0410882	1.28343	0.126947	0.0181209	1.24516	0.155241	0.0628936
95	1615-B6	Caffeic acid	0.833676	0.0303785	0.0101624	1.2319	0.013416	1.15614e-05	0.96129	0.0782216	0.53168
96	1615-B7	7-Methoxyisoflavone	2.41391	0.0630536	8.12104e-06	1.19858	0.033354	0.000538771	1.03226	0.169101	0.770704
97	1615-B8	Inosine	0.810461	0.0839881	0.0780771	1.07855	0.143582	0.411738	1.09375	0.15271	0.364143
98	1615-B9	Brassinolide	0.742486	0.0483905	0.0212697	1.10327	0.0403224	0.0324351	0.975	0.141559	0.784443
99	1615-B10	Ursodiol	0.674865	0.0328252	0.00830892	1.08493	0.0291041	0.0377949	0.9125	0.088609	0.199177
100	1615-B11	Fusidic acid (sodium salt)	1.10993	0.0508185	0.184252	1.19992	0.05234	0.00306922	0.927083	0.113034	0.536602
101	1615-C2	Rebaudioside C	0.910525	0.0425732	0.0483136	1.18926	0.0198885	0.00513649	0.761658	0.191008	0.119862
102	1615-D9	Kaempferol	0.726522	0.0460939	0.0170528	1.06778	0.0651923	0.19552	0.80625	0.0859233	0.0251737
103	1615-C4	17-Hydroxyprogesterone	0.905053	0.0393992	0.0355856	1.18244	0.0796945	0.031291	0.61658	0.0588488	0.00307404
104	1615-C5	Danshensu	0.914102	0.0569673	0.133542	1.15504	0.14513	0.13825	1.08387	0.151166	0.421396
105	1615-C6	Aucubin	0.830595	0.0378748	0.0117648	1.25544	0.0410562	0.000442552	0.825806	0.106598	0.0685715
106	1615-C7	Cimifugin	0.830493	0.0274639	0.00881825	1.18392	0.00780915	6.49888e-06	0.929032	0.088695	0.31308
107	1615-C8	Baicalin	1.19382	0.113239	0.101948	1.07616	0.124064	0.367159	1.0875	0.301753	0.645165
108	1615-C9	Aloe emodin	0.861487	0.113926	0.206373	1.14952	0.0730253	0.034845	0.83125	0.205681	0.236725
109	1614-D4	Rotundine	0.761446	0.0500551	0.0276066	1.01914	0.0835696	0.736672	0.6875	0.151554	0.0264382
110	1615-C11	sn-Glycero-3-phosphocholine	0.861229	0.0206632	0.0928656	1.05048	0.0611329	0.235532	0.770833	0.150141	0.133873
111	1615-D2	Tropisetron	0.88861	0.030952	0.0145473	1.14149	0.138118	0.175064	0.735751	0.146917	0.054563
112	1615-D3	Madecassoside	0.816989	0.00845506	0.00092397	1.17607	0.0484163	0.0143926	0.647668	0.0856099	0.00727953
113	1615-D4	5-Aminolevulinic acid (hydrochloride)	0.849156	0.0592056	0.0191503	1.1515	0.0512571	0.0255426	0.559585	0.0538461	0.00165512
114	1615-D5	Osthole	0.918987	0.00906005	0.0656516	1.19369	0.133782	0.0664429	0.890323	0.168732	0.347899
115	1615-D6	Dihydroartemisinin	0.341787	0.00671953	3.30394e-05	0.404709	0.0148607	3.74542e-07	0.716129	0.174194	0.0556431
116	1615-D7	Resveratrol	2.56337	0.0846988	1.15101e-05	1.22035	0.0581896	0.0028644	0.974194	0.029565	0.536039
117	1615-D8	Deoxyarbutin	0.834644	0.0640487	0.089503	1.01635	0.0881063	0.782892	0.9375	0.212959	0.644532
118	1616-G2	Desaminotyrosine	0.7701	0.0315473	0.0236336	0.994792	0.0238676	0.760174	0.6875	0.0869963	0.0349739
119	1615-D10	Genistein	0.850825	0.0372932	0.178337	1.07456	0.0386742	0.0766827	0.60625	0.0471865	0.000440367
120	1615-D11	N-Acetylneuraminic acid	0.835106	0.0178236	0.0585708	0.971955	0.0798744	0.581332	0.78125	0.149053	0.146676
121	1615-E2	Hydrocortisone	0.925192	0.0745838	0.190997	1.1606	0.0927949	0.0618442	0.766839	0.268031	0.224538
122	1615-E3	Bilobalide	0.897112	0.0521171	0.0470014	1.2111	0.0349135	0.00508025	0.632124	0.0628205	0.00388113
123	1615-E4	Idebenone	0.839896	0.0632693	0.018558	1.23976	0.0207144	0.00218638	0.595855	0.0391183	0.00174559
124	1615-E5	Astragaloside A	0.879015	0.0527327	0.0514127	1.14394	0.103803	0.0746218	0.877419	0.111745	0.168378
125	1615-E6	Artemisinin	0.895767	0.0360217	0.0516522	1.10795	0.0194203	0.000808593	0.741935	0.111745	0.0241101
126	1615-E7	Acetylcysteine	0.797137	0.025875	0.00445659	1.17814	0.0153699	5.13401e-05	0.890323	0.153624	0.312743
127	1615-E8	Cantharidin	0.856777	0.0399512	0.103816	1.02951	0.064774	0.534403	0.85625	0.247566	0.377921
128	1615-E9	Tetrahydroberberine	0.763279	0.0209545	0.0223214	1.09809	0.00747009	0.0121565	0.69375	0.0992157	0.00804399
129	1620-D9	Citric acid (trilithium salt tetrahydrate)	0.823012	0.00821747	0.0143654	0.952058	0.0863652	0.56523	0.603261	0.0564799	0.00119775
130	1615-E11	Ginkgolide A	0.866423	0.0710942	0.14684	1.03806	0.0399417	0.193943	0.744792	0.100455	0.0697484
131	1615-F2	Pinoresinol Diglucoside	0.969557	0.0597642	0.489041	1.1333	0.0896085	0.0936937	0.715026	0.0822513	0.0141726
132	1615-F3	Efavirenz	0.844676	0.0109255	0.0018471	1.19563	0.0676544	0.0179799	0.694301	0.170513	0.0500675
133	1615-F4	Ingenol	0.862294	0.0299731	0.00664676	1.17425	0.0465728	0.0141048	0.668394	0.0712317	0.00671067
134	1615-F5	i-Inositol	0.924311	0.0860828	0.268755	1.17548	0.0138503	3.87701e-05	1.0129	0.173475	0.908826
135	1615-F6	Chlortetracycline (hydrochloride)	0.949849	0.009694	0.195055	1.37761	0.074566	0.000945985	1.16774	0.0487086	0.0192276
136	1615-F7	Rufinamide	0.851116	0.0423329	0.0205818	1.22701	0.0766336	0.006928	0.851613	0.100571	0.0923433
137	1615-F8	Scopoletin	0.820887	0.0177894	0.0511844	1.10845	0.0980886	0.149042	1.1375	0.32817	0.511641
138	1615-F9	Spectinomycin (dihydrochloride)	0.798518	0.0255374	0.0377564	1.13915	0.0866902	0.0637926	0.79375	0.170133	0.111593
139	1615-F10	Nicotinamide	0.742466	0.0210945	0.0169694	1.13756	0.0328893	0.0091907	0.7625	0.0390312	0.00212713
140	1615-F11	Diclazuril	0.856423	0.0465849	0.100831	0.956731	0.147827	0.640266	0.739583	0.21214	0.156889
141	1615-G2	Vincamine	0.909506	0.0280709	0.0251231	1.1697	0.0826512	0.041903	0.917098	0.0777202	0.282135
142	1615-G3	Indirubin	0.961342	0.0527885	0.350273	1.16561	0.0721063	0.0344706	0.860104	0.0237439	0.0525831
143	1615-G4	Psoralen	0.859604	0.0418772	0.0112246	1.18426	0.0636731	0.0194867	0.865285	0.101136	0.153048
144	1615-G5	Catharanthine	0.928668	0.0789402	0.268501	1.1506	0.111189	0.0792291	1.22581	0.0622171	0.0103654
145	1615-G6	Dimenhydrinate	0.842198	0.0227611	0.010112	1.15637	0.0189105	0.00017429	1.14194	0.120871	0.14172
146	1615-G7	Nordihydroguaiaretic acid	0.621821	0.0372827	0.000594961	0.926255	0.0211566	0.00452105	0.909677	0.0697849	0.16237
147	1615-G8	Apigenin	0.994009	0.164506	0.960831	1.08971	0.155461	0.386772	1.30625	0.0471865	0.00115993
148	1615-G9	NAD+	0.70768	0.034807	0.0122196	0.341707	0.0276503	1.75161e-05	0.86875	0.0433013	0.0206124
149	1615-G10	Midecamycin	0.91206	0.0366327	0.263313	1.24561	0.0138639	0.000476275	1.3625	0.0602728	0.00106962
150	1615-G11	Adrenosterone	0.925057	0.051258	0.336635	1.04127	0.035028	0.130638	0.869792	0.172112	0.377983
151	1615-H2	Mulberroside A	0.940629	0.0369211	0.113527	1.1556	0.0833507	0.0546252	0.911917	0.109178	0.333224
152	1615-H3	Novobiocin (Sodium)	0.843762	0.0440607	0.000660743	1.04186	0.0498943	0.0410881	0.901554	0.0822513	0.00897082
153	1615-H4	Artemether	0.872063	0.0161832	0.00456745	1.14286	0.0312534	0.0178085	1.15026	0.107692	0.131484
154	1615-H5	Cytidine	0.984261	0.0490256	0.730231	1.00666	0.0987518	0.91279	1.2129	0.145269	0.0784166
155	1615-H6	Ginsenoside Rh2	0.881656	0.01922	0.000248547	1.00178	0.0612239	0.0236956	1.17419	0.128871	0.703286
156	1615-H7	L-Cycloserine	0.866899	0.0475294	0.0338482	0.939582	0.0522836	0.118091	1.08387	0.0512081	0.136852
157	1615-H8	Ursolic acid	0.986657	0.0883192	0.878646	0.976077	0.00979109	0.35406	1.06875	0.09375	0.31308
158	1615-H9	Calycosin-7-O-β-D-glucoside	2.0571	0.137157	0.000354811	0.998006	0.0269692	0.00370372	1.13125	0.103267	0.861251
159	1615-H10	Protocatechuic acid	0.88563	0.0186098	0.153896	0.966906	0.029648	0.302381	1.1375	0.0709864	0.0457373
160	1615-H11	Chlorogenic acid	0.942932	0.0116378	0.411913	0.883013	0.0872478	0.0835185	0.890625	0.136216	0.401254
161	1616-A2	Notoginsenoside R1	0.882624	0.0169573	0.134829	0.96234	0.116793	0.608707	0.973958	0.0915541	0.809241
162	1616-A3	Prednisone	0.888686	0.0351154	0.16311	0.992788	0.0693688	0.868424	0.979167	0.0591553	0.832994
163	1616-A4	Mesaconitine	0.853302	0.0376217	0.0307669	0.85696	0.138568	0.17243	1.13423	0.103321	0.0890093
164	1616-A5	D-Luciferin	0.887299	0.0212993	0.0518721	0.870583	0.131019	0.190447	1.26846	0.112103	0.0145449
165	1616-A6	Curcumin	0.859618	0.0270156	0.0292562	0.947637	0.0574429	0.32017	1.28188	0.0907903	0.00594921
166	1616-A7	3,3'-Diindolylmethane	0.926414	0.0335486	0.164232	0.972525	0.240151	0.853892	1.15924	0.127229	0.19181
167	1616-A8	α-Lipoic Acid	0.881527	0.0302709	0.0492876	1.08148	0.00492293	0.012686	1.15924	0.10524	0.161113
168	1616-A9	Pepstatin Trifluoroacetate	0.883692	0.0321534	0.0535263	1.02748	0.0578488	0.512842	1.13376	0.0671061	0.170107
169	1616-A10	AKBA	0.908039	0.102988	0.257499	1.30542	0.14242	0.0325904	1.0289	0.0608997	0.688053
170	1616-A11	Parthenolide	0.738223	0.0171184	0.00225686	1.37108	0.0940512	0.00685731	0.947977	0.095507	0.547414
171	1616-B2	D-Mannitol	0.814145	0.0285851	0.0442592	1.06731	0.035472	0.037617	0.734375	0.149053	0.0944698
172	1616-B3	Epiandrosterone	0.729962	0.0208464	0.0128918	1.14062	0.0585991	0.0155408	0.729167	0.0860558	0.0526847
173	1616-B4	Costunolide	0.898963	0.0587724	0.123293	0.94338	0.108191	0.465407	1.02013	0.206642	0.874369
174	1616-B5	L-Ascorbic acid sodium salt	0.900855	0.0432638	0.100049	1.03448	0.0770423	0.563828	0.899329	0.0307555	0.00607361
175	1616-B6	Daidzein	1.10233	0.13414	0.303857	0.99106	0.144853	0.925315	0.979866	0.076227	0.674518
176	1616-B7	Cucurbitacin B	0.486556	0.026566	0.000248111	0.992894	0.170004	0.946725	1.05732	0.0772252	0.527988
177	1616-B8	Curcumol	0.825107	0.0648716	0.0314419	1.18475	0.101103	0.0394216	1.08917	0.133758	0.440647
178	1616-B9	Paradol	0.765984	0.0385549	0.00632937	1.13169	0.0760314	0.0509103	1	0.124326	1
179	1616-B10	Vitamin D2	0.600058	0.0836713	0.00270904	1.55482	0.0827058	0.00120215	1.07514	0.0458801	0.297485
180	1616-B11	Nonivamide	0.921556	0.0730918	0.231872	1.45542	0.0555362	0.00138621	0.965318	0.100119	0.691036
181	1616-C2	Berbamine (dihydrochloride)	0.771356	0.026936	0.0232292	1.08894	0.0382166	0.0192776	0.609375	0.078125	0.0158589
182	1616-C3	Celastrol	0.0146972	0.0127817	9.42114e-05	0.379407	0.0835949	0.000222422	0.71875	0.015625	0.0313633
183	1616-C4	Ethynyl Estradiol	0.957639	0.0388611	0.401743	0.851	0.106657	0.0985129	0.751678	0.0813715	0.0063724
184	1616-C5	Isoliquiritigenin	1.14885	0.0663854	0.0533414	0.860366	0.0508348	0.0326323	0.765101	0.0402685	0.000630447
185	1616-C6	Mecarbinate	0.934596	0.0464754	0.24088	0.99404	0.194722	0.961791	0.85906	0.182693	0.253238
186	1616-C7	Dibucaine (hydrochloride)	0.902075	0.0615716	0.135814	1.12411	0.0690235	0.0479245	1.01274	0.0688959	0.882028
187	1616-C8	Astragaloside IV	0.847904	0.0291014	0.0226438	1.16153	0.0469044	0.00802054	1	0.0795541	1
188	1616-C9	(S)-10-Hydroxycamptothecin	0.0851187	0.00852539	0.000359405	0.355756	0.0758586	0.000173084	0.700637	0.21048	0.0997402
189	1616-C10	L-Arginine (hydrochloride)	0.884038	0.0211703	0.0390735	1.49518	0.0693923	0.00136748	1.05202	0.0855413	0.527988
190	1616-C11	Oxcarbazepine	0.913877	0.00376644	0.0773431	1.50964	0.0756954	0.00141438	0.901734	0.062524	0.218653
191	1616-D2	(-)-Epicatechin gallate	0.850718	0.00463214	0.0739092	1.13421	0.0544769	0.0144293	0.625	0.0270633	0.0127711
192	1616-D3	Setiptiline (maleate)	0.845586	0.0346933	0.0768245	1.12941	0.00818132	0.000154213	0.65625	0.0681078	0.0220976
193	1616-D4	Propylparaben	1.03785	0.0440304	0.463597	0.547254	0.0550875	0.00295123	0.711409	0.0951507	0.00645164
194	1616-D5	Cordycepin	0.982774	0.0212597	0.696762	0.965092	0.0541443	0.479654	0.691275	0.0615111	0.00103096
195	1616-D6	Tetrahydropalmatine	0.925079	0.0694059	0.252541	0.913155	0.0363704	0.086443	0.704698	0.0604027	0.00114262
196	1616-D7	(-)-(S)-Equol	0.987957	0.0540482	0.820486	0.941734	0.0523765	0.176862	0.961783	0.241954	0.818843
197	1616-D8	(-)-Epigallocatechin	0.865621	0.0191109	0.0288387	1.04737	0.0431283	0.203217	0.821656	0.101112	0.122169
198	1616-D9	(+)-α-Tocopherol	0.807107	0.0263213	0.00973193	1.04311	0.129346	0.60544	0.878981	0.125301	0.295773
199	1616-D10	3-Indoleacetic acid	0.990495	0.042984	0.83964	1.34337	0.144875	0.0235259	0.919075	0.0901067	0.353235
200	1616-D11	Alpha-Estradiol	0.840322	0.0441885	0.0228741	1.43012	0.0253227	0.00100798	0.930636	0.130154	0.502687
201	1616-E2	Retinyl acetate	0.825695	0.0420888	0.0589523	1.1274	0.0315948	0.00306819	0.640625	0.0869963	0.0226231
202	1616-E3	Troxerutin	0.814843	0.0433744	0.0503783	1.09495	0.0294655	0.00722823	0.640625	0.0413399	0.0158098
203	1616-E4	Dihydroisotanshinone I	0.953614	0.0311617	0.343079	0.789698	0.08182	0.0211847	0.758389	0.076227	0.00559023
204	1616-E5	Caffeic acid phenethyl ester	0.876687	0.0283941	0.0441352	0.591315	0.0708668	0.00141873	0.704698	0.0877631	0.00445738
205	1616-E6	Puerarin	0.901282	0.0147016	0.0697776	0.666667	0.124297	0.0132702	0.778523	0.0951507	0.0161055
206	1616-E7	Bavachin	0.834206	0.0606976	0.0336651	1.04974	0.0899848	0.418753	0.980892	0.134212	0.863763
207	1616-E8	L-Citrulline	0.88931	0.0674942	0.114057	0.958787	0.0597268	0.352989	0.853503	0.0397771	0.117868
208	1616-E9	α-L-Rhamnose monohydrate	0.820932	0.0238121	0.0120534	0.945997	0.0803199	0.341067	0.770701	0.127229	0.0867917
209	1616-E10	Corylin	2.42243	0.0599556	9.23757e-06	1.50843	0.09803	0.0023661	0.942197	0.118038	0.550584
210	1616-E11	(+)-Catechin hydrate	1.8105	0.200482	0.0026106	1.45542	0.0416186	0.00104968	0.815029	0.0458801	0.0421434
211	1616-F2	Nuciferine	0.784999	0.00688241	0.0258015	1.13261	0.0198348	0.000687442	0.645833	0.0786441	0.0219655
212	1616-F3	Theobromine	0.774829	0.0964903	0.0540112	1.09095	0.0410124	0.021991	0.546875	0.0270633	0.0066028
213	1616-F4	Trigonelline chloride	0.962632	0.0476303	0.479048	0.863346	0.061409	0.0805668	0.697987	0.0907903	0.00463723
214	1616-F5	Glycitein	1.17234	0.123693	0.101909	0.808855	0.0364451	0.00761561	0.892617	0.103321	0.148148
215	1616-F6	L-Kynurenine	0.990754	0.0169738	0.830391	0.85696	0.103338	0.102395	0.838926	0.151119	0.139483
216	1616-F7	Ac-Arg-OH	0.873348	0.0382684	0.046747	0.962103	0.104615	0.581312	0.949045	0.116754	0.62791
217	1616-F8	Lathyrol	0.820564	0.0165635	0.0108054	1.06821	0.123502	0.407223	0.828025	0.122849	0.15962
218	1616-F9	Glutathione oxidized	0.791328	0.012345	0.00607108	1.10706	0.0327785	0.0158848	0.808917	0.0291884	0.0568837
219	1616-F10	TFAP	1.08798	0.091979	0.243448	1.33193	0.183601	0.0462192	0.988439	0.138728	0.912018
220	1616-F11	Gastrodin	0.901524	0.0137143	0.0572398	1.43012	0.129521	0.00837479	0.971098	0.062524	0.690188
221	1620-F10	Tetrahydrobiopterin	0.829674	0.0549807	0.0325261	0.93382	0.0430503	0.354202	0.668478	0.071069	0.003654
222	1616-G3	Imperatorin	0.778612	0.023731	0.0251983	1.06891	0.0394321	0.0461348	0.75	0.0413399	0.0488406
223	1616-G4	Eugenol	0.89838	0.0137699	0.0641102	0.727118	0.169799	0.0572739	1.02013	0.0307555	0.348641
224	1616-G5	Picrotoxin	0.903287	0.0311802	0.0886096	0.802469	0.0382574	0.00715055	0.838926	0.0615111	0.0111888
225	1616-G6	Anisodamine	0.930399	0.0610071	0.257324	0.914432	0.0668275	0.187956	0.90604	0.0532702	0.0405455
226	1616-G7	Epimedin B	0.86098	0.0611449	0.0567299	1.09948	0.24682	0.526939	1.27389	0.0723428	0.0283644
227	1616-G8	Palmitic acid	0.773951	0.018299	0.00487772	1.18238	0.0788822	0.0207817	1.01274	0.10639	0.897859
228	1616-G9	Oxymatrine	0.815456	0.0273217	0.011541	1.15585	0.0537467	0.0126602	0.961783	0.0480881	0.638768
229	1616-G10	D-(+)-Glucono-1,5-lactone	0.933506	0.0292391	0.172584	1.64277	0.132902	0.0062876	1.11561	0.139089	0.305365
230	1616-G11	Salsolidine	0.848663	0.0438087	0.0268736	1.43795	0.0224514	0.000908014	1.19075	0.0529778	0.0419022
231	1616-H2	Chrysophanol	0.937397	0.0825088	0.0156892	0.897837	0.012663	0.000229432	0.9375	0.03125	0.00129418
232	1616-H3	Methyl gallate	0.860547	0.0446075	0.106362	1.00401	0.0351721	0.863291	0.979167	0.0548732	0.831419
233	1616-H4	Gabapentin	0.97175	0.0331926	0.552949	0.683269	0.121831	0.0149045	0.66443	0.14237	0.0212086
234	1616-H5	Estrone	0.9934	0.0322461	0.00449373	0.830992	0.104385	0.00772076	0.926174	0.10654	0.0277798
235	1616-H6	Herniarin	0.937526	0.068729	0.325617	0.825032	0.062775	0.0225094	0.95302	0.0707091	0.31957
236	1616-H7	Pyridoxal phosphate	0.87707	0.0580903	0.0742938	1.1234	0.0512493	0.0423949	1.03185	0.10639	0.749709
237	1616-H8	Ethyl gallate	0.866867	0.061045	0.00222727	1.10469	0.031978	0.213365	1	0.086164	0.0541177
238	1616-H9	(-)-Securinine	0.876772	0.0776159	0.105855	1.08006	0.0116324	0.0158742	1.12102	0.0772252	0.218784
239	1616-H10	Kynurenic acid	0.994248	0.020578	0.887774	1.00663	0.187813	0.958099	1.00578	0.108295	0.948781
240	1616-H11	Thymidine	0.96566	0.0972352	0.0397456	0.903012	0.0889468	0.0116333	0.953757	0.017341	0.000787302
241	1617-A2	trans-Zeatin	0.968806	0.0804302	0.569309	1.07839	0.0795497	0.304658	1.14074	0.0714345	0.112801
242	1617-A3	4-Methylumbelliferone	1.06818	0.00502465	0.0260011	1.10593	0.0275678	0.105556	1.00741	0.033945	0.906554
243	1617-A4	Citric acid	0.983959	0.0220579	0.529353	1.03708	0.033419	0.515158	0.992593	0.05132	0.912469
244	1617-A5	6-Methylflavone	2.53184	0.185515	0.000185777	0.806845	0.0223418	0.00568671	0.755952	0.089879	0.031634
245	1617-A6	Glycochenodeoxycholic acid	2.31998	0.420804	0.0103225	0.831692	0.0232103	0.00943002	0.744048	0.0371726	0.0120057
246	1617-A7	Kuromanin (chloride)	1.10141	0.0299469	0.0929582	0.921707	0.0671629	0.200579	0.738095	0.116186	0.0388154
247	1617-A8	Scutellarin	1.84093	0.166931	0.000984665	0.833254	0.0574036	0.0489383	0.823944	0.0633803	0.0280178
248	1617-A9	Echinocystic acid	0.986599	0.0479993	0.684784	0.855107	0.0439038	0.0598207	0.873239	0.212671	0.379137
249	1617-A10	Dictamine	0.969549	0.0567748	0.437242	0.913064	0.035639	0.18043	0.915493	0.17718	0.480962
250	1617-A11	Betulinic acid	0.987632	0.0642542	0.827148	1.02324	0.04012	0.517442	0.965986	0.031174	0.676675
251	1617-B2	Pefloxacin (mesylate)	0.977644	0.0256898	0.413631	1.34428	0.246978	0.0841436	1.32593	0.105018	0.0167994
252	1617-B3	10-Undecenoic acid (zinc salt)	0.938055	0.0296797	0.0756811	1.42956	0.0303297	0.00111719	1.2	0.0801234	0.0510758
253	1617-B4	Astilbin	0.907619	0.0107065	0.0107533	1.33422	0.0503066	0.00404798	1.00741	0.157658	0.948049
254	1617-B5	Schisantherin A	0.956451	0.0587625	0.469867	1.00797	0.134738	0.929507	0.988095	0.114805	0.896408
255	1617-B6	Isovitexin	0.831925	0.0222699	0.0197547	1.13924	0.00922284	0.0145813	0.946429	0.0778375	0.490689
256	1617-B7	Nicergoline	0.872623	0.0246123	0.0476023	1.22504	0.0516961	0.00734434	0.982143	0.0818317	0.816753
257	1617-B8	Menaquinone-4	0.921645	0.0384292	0.038493	1.12209	0.115934	0.216501	1.06338	0.0322717	0.202837
258	1617-B9	Sophoricoside	1.99488	0.059799	0.000102303	1.2152	0.0196619	0.0133272	1.07746	0.0211268	0.119393
259	1617-B10	Oleanonic acid	0.882338	0.0192447	0.00240036	1.21568	0.0838194	0.0357266	0.992958	0.111792	0.929263
260	1617-B11	Sisomicin (sulfate)	1.01215	0.0282349	0.783305	1.14618	0.212369	0.306445	1.03401	0.169932	0.795255
261	1617-C2	Glycine	0.988454	0.0310965	0.685891	1.26483	0.203092	0.10501	1.05185	0.0780419	0.510249
262	1617-C3	Saikosaponin D	0.91245	0.0436529	0.0516106	1.31409	0.12389	0.0219708	1.08889	0.135173	0.40694
263	1617-C4	18β-Glycyrrhetinic acid	0.929758	0.0421873	0.0876817	1.3268	0.104632	0.0134126	1.02963	0.084132	0.709597
264	1617-C5	Ginkgolide C	0.964742	0.0687028	0.578293	1.01782	0.235416	0.904848	0.869048	0.0627122	0.116117
265	1617-C6	Wilforlide A	0.852405	0.0368397	0.0366331	1.19128	0.030524	0.00712658	0.839286	0.117097	0.137988
266	1617-C7	Bekanamycin	0.886242	0.0620146	0.111107	1.26301	0.0419354	0.00309375	0.857143	0.134818	0.207279
267	1617-C8	2-(Methylamino)-1H-purin-6(7H)-one	0.90221	0.0202394	0.00513311	1.06556	0.122783	0.490642	0.957746	0.123792	0.62783
268	1617-C9	Dicoumarol	0.896411	0.0656749	0.0612635	1.29929	0.0334031	0.00489805	0.943662	0.0853828	0.413509
269	1617-C10	1,3-Dicaffeoylquinic acid	0.896377	0.0174918	0.00334644	1.36912	0.0629718	0.00386675	1.02113	0.0322717	0.638768
270	1617-C11	Reserpine (hydrochloride)	0.985047	0.0303516	0.738607	1.37035	0.103165	0.0044114	1.17007	0.312407	0.431919
271	1617-D2	Allantoin	0.944467	0.0346858	0.11813	1.27807	0.153568	0.0511409	1.01481	0.0714345	0.841596
272	1617-D3	Deoxycytidine triphosphate	0.943612	0.0466952	0.165582	1.39248	0.0144181	0.00131675	1.05926	0.185037	0.648863
273	1617-D4	7beta-Hydroxylathyrol	0.915851	0.0407851	0.0513589	1.37659	0.0267937	0.0017532	0.985185	0.0925185	0.857414
274	1617-D5	Tomatidine	0.946375	0.0456959	0.346246	1.13174	0.142854	0.212775	0.839286	0.0818317	0.0899178
275	1617-D6	β-Alanine	0.896272	0.0150768	0.076397	1.21847	0.0643655	0.0119191	0.839286	0.0472456	0.0578866
276	1617-D7	1,2,3,4,6-Penta-O-galloyl-beta-D-glucopyranose	0.956008	0.0247154	0.384702	1.33146	0.0819181	0.00460093	0.869048	0.0103098	0.0754759
277	1617-D8	Adipic acid	0.968004	0.0339298	0.246635	1.08076	0.218226	0.582943	0.84507	0.0558962	0.034752
278	1617-D9	Asiaticoside	0.901583	0.0462198	0.0297142	1.28076	0.0230392	0.00542298	0.93662	0.0322717	0.202837
279	1617-D10	p-Hydroxycinnamic acid	0.910416	0.0458279	0.0387187	1.32589	0.0186003	0.00301074	1.03521	0.111792	0.661225
280	1617-D11	S-Methyl-L-cysteine	1.023	0.0309547	0.61269	1.14411	0.191707	0.271542	0.897959	0.035348	0.252401
281	1617-E2	Oridonin	0.992082	0.0453114	0.820318	1.3125	0.284015	0.141527	0.940741	0.033945	0.373901
282	1617-E3	Succinic acid	0.889942	0.0432821	0.0255894	1.41737	0.0523159	0.00184457	1.11111	0.11547	0.27073
283	1617-E4	Stigmasterol	0.93669	0.0253861	0.060543	1.37924	0.0623359	0.00324844	1.00741	0.13021	0.940784
284	1617-E5	Xanthine	0.971149	0.0505156	0.607172	1.05626	0.188026	0.646305	0.833333	0.0627122	0.0636114
285	1617-E6	Daurisoline	0.966299	0.0216961	0.491858	1.25973	0.0535629	0.00465074	0.922619	0.0824786	0.345452
286	1617-E7	Scopolamine (butylbromide)	0.91406	0.0217126	0.126234	1.32958	0.0609236	0.00244409	0.869048	0.0574027	0.109502
287	1617-E8	Hederagenin	0.983241	0.0324644	0.504843	1.09881	0.123941	0.319654	1.0493	0.116357	0.555999
288	1617-E9	Chrysin	2.44208	0.393039	0.00613996	1.26793	0.0240316	0.00648169	0.950704	0.0633803	0.398676
289	1617-E10	Sulfaguanidine	0.965037	0.032175	0.199372	1.25891	0.0551478	0.0117249	1.06338	0.0952658	0.394108
290	1617-E11	Curdione	1.07656	0.0175541	0.123053	1.16529	0.243965	0.311338	0.938776	0.093522	0.53908
291	1617-F2	Forskolin	0.757701	0.027962	0.000668625	1.13771	0.121721	0.181573	0.992593	0.0559247	0.914204
292	1617-F3	Halofuginone	0.0107881	0.00416599	9.38184e-07	0.407839	0.0762105	0.000820639	0.948148	0.323815	0.803591
293	1617-F4	Reserpine	0.295546	0.259304	0.00954725	0.818326	0.275829	0.336296	0.925926	0.0780419	0.360622
294	1617-F5	Atractylenolide III	0.941775	0.0524151	0.328911	1.15002	0.194461	0.269445	0.994048	0.0805223	0.937805
295	1617-F6	Lappaconitine (hydrobromide)	0.91264	0.00794847	0.112261	1.2963	0.053452	0.00285616	0.892857	0.0818317	0.211816
296	1617-F7	Atractylenolide II	0.883369	0.0506323	0.0876106	1.26395	0.0372737	0.00265534	0.952381	0.0103098	0.434504
297	1617-F8	Leonurine (hydrochloride)	0.920772	0.0296428	0.0213893	1.10926	0.191316	0.417791	1.07042	0.169454	0.538016
298	1617-F9	Octopamine (hydrochloride)	0.949566	0.0256036	0.0634067	1.30689	0.025214	0.00402033	1.0493	0.148389	0.625659
299	1617-F10	Cichoric Acid	0.912241	0.0303273	0.0160382	1.29929	0.132605	0.0304445	0.922535	0.116357	0.370323
300	1617-F11	N6-Methyladenosine	1.01571	0.0297051	0.725184	1.12758	0.196897	0.33322	0.836735	1.35974e-16	0.0907332
301	1617-G2	(-)-Epicatechin	0.977254	0.0459363	0.527843	1.29608	0.180259	0.0612768	1.21481	0.17962	0.142345
302	1617-G3	20-Deoxyingenol	0.870099	0.00617228	0.00282288	1.32786	0.0345337	0.00328879	1.14815	0.126361	0.182331
303	1617-G4	Eleutheroside E	0.951399	0.0160247	0.0878077	1.29396	0.0562314	0.00721705	1.17037	0.12239	0.131661
304	1617-G5	Isosteviol	0.972114	0.0416695	0.600409	1.06892	0.159242	0.519884	0.869048	0.0272772	0.0823731
305	1617-G6	Betulin	0.867046	0.0229014	0.0412186	1.18331	0.033174	0.00886497	0.934524	0.0206197	0.306022
306	1617-G7	Acacetin	2.02438	0.0890329	0.000767568	1.26489	0.0674568	0.00667078	0.994048	0.0515491	0.9283
307	1617-G8	Taxifolin	0.949387	0.0203022	0.0453654	1.12209	0.0910591	0.166274	1.02817	0.135826	0.761861
308	1617-G9	D-Pantothenic acid (hemicalcium salt)	0.95148	0.0549482	0.230602	1.1829	0.0882806	0.0617737	1.15493	0.067913	0.0457373
309	1617-G10	Isoacteoside	0.935941	0.0268284	0.034449	1.22375	0.0162078	0.0113526	1.06338	0.0853828	0.363032
310	1617-G11	(+)-Bicuculline	1.01903	0.00978375	0.645802	1.15806	0.243425	0.329376	0.986395	0.112399	0.896408
311	1617-H2	Myricetin	1.02071	0.0774666	0.693155	1.01059	0.0509714	0.8605	1.08148	0.08981	0.345524
312	1617-H3	Wogonin	0.920855	0.0919363	0.221377	1.01854	0.0239931	0.386837	1.16296	0.05132	0.00735077
313	1617-H4	Daunorubicin (Hydrochloride)	0.0370326	0.00522191	1.06243e-06	0.384004	0.035896	0.000302664	2.62222	0.0666667	1.8192e-05
314	1617-H5	Lupeol	0.813251	0.129894	0.0965876	0.744491	0.0656738	0.00718174	1.01786	0.061859	0.797751
315	1617-H6	Luteolin	1.13508	0.153797	0.206821	0.84857	0.0220746	0.00116843	0.97619	0.0574027	0.540862
316	1617-H7	Phillygenin	0.948193	0.0444413	0.357798	0.917956	0.0228669	0.0841125	0.928571	0.108621	0.438605
317	1617-H8	Scutellarein	2.59856	0.0845518	5.96358e-06	0.940618	0.0506089	0.360205	0.887324	0.084507	0.140357
318	1617-H9	Amentoflavone	0.976456	0.0269161	0.311938	0.948219	0.10536	0.45219	1.01408	0.0761736	0.77429
319	1617-H10	Catechin	1.0115	0.00925775	0.463593	0.979572	0.0330363	0.719978	0.971831	0.0365926	0.546715
320	1617-H11	Ginsenoside C-K	1.05756	0.102154	0.457886	0.816632	0.080265	0.0240492	0.884354	0.0920255	0.271587
321	1618-A2	D-Galactose	1.46268	0.154978	0.00890116	0.97624	0.0894341	0.696236	0.904762	0.031174	0.277069
322	1618-A3	alpha-Asarone	1.2264	0.0522547	0.00951673	0.993285	0.0256034	0.819153	0.959184	0.106044	0.691761
323	1618-A4	L-Tyrosine	1.52955	0.130032	0.00332594	0.975199	0.051474	0.558403	1	0.134615	1
324	1618-A5	Formononetin	2.05926	0.0974709	0.000102049	1.03454	0.0319235	0.32945	0.929487	0.0555144	0.267379
325	1618-A6	Oroxylin A	1.72378	0.0950565	0.000425175	0.960585	0.0370346	0.297913	0.916667	0.0986846	0.312916
326	1618-A7	Cynarin	2.15495	0.25222	0.00143735	1.04847	0.0655876	0.386987	0.926829	0.110263	0.338378
327	1618-A8	3,5-Dicaffeoylquinic acid	1.24468	0.0353347	0.00143375	1.08	0.0430762	0.122844	1.04878	0.0279425	0.148148
328	1618-A9	Matrine	1.0808	0.0059938	0.0277724	1.10918	0.070395	0.104207	0.95122	0.0731707	0.363597
329	1618-A10	Neochlorogenic acid	1.03894	0.0431611	0.222377	1.00044	0.0446426	0.993722	1.07595	0.0580073	0.193257
330	1618-A11	Schisandrin B	0.973524	0.0391591	0.346809	1.04662	0.0315175	0.393036	1.06329	0.0949367	0.386406
331	1618-B2	Xylitol	1.53332	0.160911	0.00602794	1.33471	0.0275606	0.000285769	1.07483	0.0589133	0.408198
332	1618-B3	Icariin	1.39667	0.165524	0.0181812	1.32025	0.0391098	0.000586012	0.986395	0.185179	0.921558
333	1618-B4	Schisandrin A	1.5842	0.270046	0.0220671	1.26926	0.0618101	0.00349957	1.28846	0.126105	0.0277237
334	1618-B5	Schisandrol B	1.33568	0.0059023	0.00102106	1.24845	0.0404372	0.00192293	1.17308	0.0384615	0.0252214
335	1618-B6	Peiminine	1.21314	0.0629436	0.0161879	1.23649	0.0844721	0.0125284	1.07692	0.115385	0.391076
336	1618-B7	Creatinine	1.21954	0.0556898	0.00532657	1.24	0.174376	0.0859269	1.16463	0.212016	0.25616
337	1618-B8	Indole-3-butyric acid	1.06704	0.0118295	0.0528046	1.34635	0.0565646	0.00168651	1.12805	0.073929	0.0559804
338	1618-B9	Neohesperidin	0.991028	0.0171652	0.744083	1.31906	0.0542444	0.00212631	1.04268	0.101849	0.533881
339	1618-B10	Tetrahydrocurcumin	1.02244	0.0449016	0.466307	1.23268	0.10016	0.0338744	1.27848	0.0767364	0.00793309
340	1618-B11	Coptisine (chloride)	0.844471	0.01928	0.00051196	1.30196	0.0284895	0.00329318	1.07595	0.129244	0.409468
341	1618-C2	Tubercidin	0.367022	0.0312023	0.000113018	0.582128	0.0103177	6.33552e-05	0.755102	0.0612245	0.039942
342	1618-C3	Isorhynchophylline	1.48473	0.0184039	0.000250894	1.45661	0.126184	0.00394927	0.993197	0.0589133	0.937154
343	1618-C4	Baicalein	2.17491	0.0907974	5.63219e-05	1.24269	0.08903	0.0132335	1.01923	0.0881265	0.789972
344	1618-C5	Embelin	1.40247	0.0805753	0.00269052	1.28477	0.00930027	0.000375242	0.961538	0.134615	0.68957
345	1618-C6	Galangin	1.26738	0.072591	0.0242498	1.26129	0.0613658	0.00383963	0.923077	0.236312	0.6203
346	1618-C7	L-Praziquanamine	1.2217	0.0647173	0.00741872	1.32424	0.140348	0.0206154	0.871951	0.0528064	0.0271108
347	1618-C8	Chenodeoxycholic Acid	0.980529	0.00787633	0.464158	1.39059	0.0907162	0.00318637	0.920732	0.0642418	0.139845
348	1618-C9	Methyl protodioscin	1.01396	0.0327127	0.668657	1.32471	0.0395378	0.001229	0.878049	0.0731707	0.0625892
349	1618-C10	Xylose	1.00481	0.0517599	0.886446	1.20174	0.0754593	0.032507	1.03797	0.0109623	0.348641
350	1618-C11	L-Phenylalanine	0.890308	0.0298092	0.00545076	1.28366	0.0286689	0.0041545	0.962025	0.0876988	0.571467
351	1618-D2	Rubusoside	1.08104	0.032945	0.128848	1.47262	0.182735	0.0119192	0.92517	0.084966	0.445117
352	1618-D3	L-Glutamine	1.05891	0.0648312	0.331034	1.33833	0.0486416	0.000747457	0.952381	0.042483	0.572453
353	1618-D4	Biotin	1.21586	0.0495612	0.0111699	1.19531	0.127894	0.06646	0.865385	0.0769231	0.0987208
354	1618-D5	Stachydrine	1.06537	0.0542989	0.261796	1.3326	0.0186005	0.000260421	1.00641	0.0728065	0.921558
355	1618-D6	Echinacoside	1.03165	0.0268261	0.493133	1.3264	0.0567789	0.00138472	0.839744	0.0618183	0.0481834
356	1618-D7	Ligustilide	1.05664	0.0430186	0.173956	1.29035	0.180358	0.0563336	0.810976	0.0380793	0.00369925
357	1618-D8	Hesperetin	1.20251	0.182015	0.133274	1.44047	0.0212391	0.000225275	0.823171	0.0483979	0.00763271
358	1618-D9	Ampiroxicam	1.00179	0.0373325	0.958025	1.35953	0.0367872	0.000762881	0.865854	0.107185	0.11061
359	1618-D10	Cefaclor	0.986469	0.0329264	0.56558	1.23312	0.11438	0.0435683	0.93038	0.198234	0.592179
360	1618-D11	Xanthohumol	0.91065	0.052769	0.0499424	1.29717	0.0518006	0.00539582	0.892405	0.0949367	0.174045
361	1618-E2	Isoalantolactone	1.1004	0.0318011	0.0758478	1.46229	0.0423049	0.000163317	0.92517	0.164957	0.567785
362	1618-E3	Sipeimine	0.99279	0.0238883	0.866945	1.41167	0.0331264	0.000164785	0.952381	0.0235653	0.559132
363	1618-E4	Arctigenin	0.807565	0.0230271	0.00955405	1.13773	0.110405	0.114726	0.878205	0.0986846	0.167079
364	1618-E5	Mangiferin	0.955091	0.0209352	0.333622	1.35695	0.0368515	0.000409569	0.903846	0.0508798	0.145257
365	1618-E6	Cucurbitacin E	0.995915	0.0448144	0.934692	1.05802	0.148527	0.551533	0.826923	0.0666173	0.0421391
366	1618-E7	Ginsenoside Rh1	1.02038	0.00258256	0.438306	1.25035	0.125927	0.0347827	0.780488	0.0642418	0.00702572
367	1618-E8	Maslinic acid	0.989673	0.021531	0.718795	1.33129	0.039605	0.00114079	0.780488	0.104017	0.0264758
368	1618-E9	Gynostemma Extract	0.971799	0.033484	0.408135	1.32141	0.0143278	0.000670258	0.847561	0.0824863	0.0438451
369	1618-E10	Tubeimoside I	0.991906	0.0212322	0.6401	1.10327	0.174543	0.402754	0.778481	0.0657741	0.0128892
370	1618-E11	Nifuratel	0.962378	0.0277818	0.119867	1.28671	0.0170604	0.0034534	0.867089	0.0936623	0.108549
371	1618-F2	Alantolactone	1.07641	0.0620591	0.217032	1.42459	0.0727866	0.000901906	1.08163	0.093522	0.421648
372	1618-F3	Eupatilin	1.28124	0.24096	0.122907	1.36983	0.0419535	0.000384465	0.965986	0.116046	0.749709
373	1618-F4	Naringin Dihydrochalcone	0.98441	0.065418	0.788395	1.17892	0.158819	0.132967	0.923077	0.10176	0.355232
374	1618-F5	Rosmarinic acid	0.764328	0.0472264	0.00777077	1.18645	0.173102	0.144645	1.07051	0.174496	0.55673
375	1618-F6	Oleanolic Acid	0.65075	0.168548	0.0290835	1.19176	0.0352269	0.00403674	0.967949	0.128045	0.729005
376	1618-F7	Bisdemethoxycurcumin	0.995221	0.0131305	0.856792	1.34212	0.113946	0.00959321	0.932927	0.0950516	0.319938
377	1618-F8	Corydaline	0.942449	0.0336905	0.13337	1.35294	0.123094	0.0107088	0.847561	0.110263	0.0863558
378	1618-F9	Tigecycline	0.941047	0.0489959	0.1851	1.38824	0.0483379	0.000827547	0.914634	0.0633677	0.116117
379	1618-F10	Sulfaclozine	0.868056	0.0240275	0.00158468	1.1207	0.162934	0.311895	0.860759	0.0897307	0.0903773
380	1618-F11	Fenspiride (Hydrochloride)	0.884831	0.0502634	0.0201382	1.32244	0.0400208	0.00315301	0.835443	0.0379747	0.0166085
381	1618-G2	Cyclo(his-pro)	0.950039	0.0265507	0.289202	1.33368	0.0739322	0.00235345	1	0.0204082	1
382	1618-G3	Baohuoside I	0.857027	0.127206	0.15877	1.20041	0.133501	0.0674959	1.03401	0.0716711	0.707619
383	1618-G4	Andrographolide	0.79394	0.0303793	0.00856295	1.1705	0.172781	0.17274	1.15385	0.10176	0.104957
384	1618-G5	Isotretinoin	0.526242	0.0320149	0.000392919	1.03277	0.028006	0.333947	1.08333	0.224542	0.575949
385	1618-G6	Geldanamycin	0.318897	0.0944953	0.000530153	0.861382	0.116504	0.125698	0.948718	0.040032	0.363597
386	1618-G7	Eucalyptol	0.589939	0.110681	0.00383985	1.08753	0.136185	0.361916	1.01829	0.0938708	0.770082
387	1618-G8	Dihydromyricetin	0.958474	0.054073	0.348799	1.30635	0.0277487	0.00108308	1.12805	0.0761585	0.0597501
388	1618-G9	Phloretin	0.956302	0.034931	0.232474	1.26494	0.0807055	0.00959942	1	0.0380793	1
389	1618-G10	Limonin	0.956335	0.039277	0.154579	1.16601	0.154939	0.173021	1.10127	0.187004	0.422973
390	1618-G11	Glucosamine (hydrochloride)	0.869057	0.0181285	0.000878506	1.26231	0.0209286	0.004981	1.1519	0.0767364	0.0550406
391	1618-H2	Piceatannol	1.44522	0.0618257	0.000304846	0.927686	0.0147279	0.00991123	0.945578	0.042483	0.122221
392	1618-H3	Icaritin	0.957182	0.0522712	0.427044	0.960227	0.0402396	0.2924	0.891156	0.104727	0.316855
393	1618-H4	Lobeline (hydrochloride)	0.998454	0.0925521	0.982478	0.976971	0.0381922	0.528502	0.903846	0.0666173	0.177048
394	1618-H5	Kinetin	0.970284	0.0304105	0.247064	0.972099	0.0487499	0.419945	0.942308	0.0666173	0.228833
395	1618-H6	Leonurine	0.946377	0.0278143	0.272936	1.03632	0.0667882	0.47407	1.00641	0.15544	0.952027
396	1618-H7	Ginsenoside Rg1	1.05803	0.0671345	0.27034	1.07529	0.0882701	0.281252	0.981707	0.132333	0.82931
397	1618-H8	Prim-O-glucosylcimifugin	0.989822	0.0359602	0.700065	1.10635	0.0301911	0.008221	0.926829	0.0279425	0.0245653
398	1618-H9	Secoisolariciresinol diglucoside	1.00117	0.00939109	0.9638	1.11624	0.0309731	0.0353356	0.993902	0.0761585	0.907271
399	1618-H10	Macelignan	0.94809	0.0176989	0.0233055	1.0183	0.0368804	0.732829	0.987342	0.0189873	0.748868
400	1618-H11	Geniposide	0.939672	0.0467066	0.114719	1.061	0.0670415	0.209935	0.905063	0.133363	0.291051
401	1619-A2	Benfotiamine	0.916796	0.0756352	0.217018	1.38675	0.0950185	0.00603971	1.12717	0.158933	0.304225
402	1619-A3	Evodiamine	1.00371	0.060924	0.961317	1.08525	0.018306	0.172456	1.12022	0.0739221	0.0513744
403	1619-A4	Dihydrotanshinone I	1.02523	0.0682964	0.698109	0.961809	0.0623841	0.516853	1.02463	0.0840331	0.737757
404	1619-A5	Homoplantaginin	1.98019	0.1982	0.00135547	1.01001	0.0368756	0.83578	1.133	0.0890795	0.1331
405	1619-A6	Hispidulin	1.75368	0.189364	0.00313904	1.11865	0.0786653	0.121311	1.05419	0.0758365	0.453628
406	1619-A7	Docosahexaenoic Acid	0.921161	0.135692	0.43418	0.939562	0.132972	0.523413	1.07389	0.162785	0.523276
407	1619-A8	(±)-Carnitine (chloride)	0.896419	0.122116	0.233132	1.121	0.0541594	0.0214771	1.0381	0.0359516	0.426893
408	1619-A9	Cortodoxone	0.928471	0.0226063	0.0481365	1.17946	0.055962	0.00617574	1.04762	0.144514	0.630595
409	1619-A10	Paeoniflorin	0.83715	0.0164088	0.00238101	1.06863	0.0734986	0.191651	1.05238	0.0436436	0.31308
410	1619-A11	(20S)-Protopanaxadiol	1.16251	0.120049	0.0889664	1.02237	0.0823636	0.669949	0.971429	0.0247436	0.518519
411	1619-B2	Tylosin	1.10237	0.0462539	0.0858355	1.71867	0.0822835	0.000439298	1.05202	0.0781951	0.513566
412	1619-B3	Yohimbine (Hydrochloride)	0.935024	0.0109488	0.360286	1.20594	0.0703338	0.0333387	1.01093	0.0808669	0.829799
413	1619-B4	Pristimerin	0.039345	0.0021727	3.07943e-05	0.322951	0.105961	0.000754104	0.866995	0.173186	0.297482
414	1619-B5	Tolnaftate	0.78305	0.0668616	0.022392	0.969967	0.0470879	0.567874	1.10837	0.0738916	0.168752
415	1619-B6	Ascomycin	1.15245	0.0860658	0.087242	1.04449	0.0656285	0.46431	1.1133	0.0758365	0.157999
416	1619-B7	Shikonin	0.945684	0.18052	0.658268	0.994067	0.0347211	0.900802	1.15271	0.149984	0.198753
417	1619-B8	Protopine	0.772677	0.102971	0.0229682	1.19268	0.026723	0.000501212	1.17143	0.0515079	0.0234905
418	1619-B9	Apigenin 7-glucoside	1.3447	0.128985	0.0113155	1.23589	0.063075	0.00340018	1.0381	0.057735	0.491767
419	1619-B10	Fructose	0.690115	0.0458446	0.000831502	1.08643	0.0361349	0.0209309	0.995238	0.0918443	0.945216
420	1619-B11	Betulonic acid	0.814823	0.0875778	0.0282352	1.13523	0.0418333	0.00684478	1	0.0571429	1
421	1619-C2	Prilocaine	0.88782	0.0235352	0.0445906	1.47651	0.0847087	0.00223672	0.82659	0.144393	0.160965
422	1619-C3	Jervine	0.940974	0.0839883	0.497554	1.15038	0.104207	0.127588	0.956284	0.0774724	0.393127
423	1619-C4	(20S)-Protopanaxatriol	0.967237	0.144904	0.74861	0.864664	0.00996984	0.0284706	1.01478	0.0475057	0.803987
424	1619-C5	Mepivacaine (hydrochloride)	0.768542	0.0353168	0.00995545	0.875417	0.111396	0.175196	1.05911	0.15802	0.597885
425	1619-C6	Calycosin	1.56385	0.0345968	0.000353441	0.989989	0.102354	0.895162	1.03941	0.1119	0.651242
426	1619-C7	Oxyresveratrol	1.08242	0.101162	0.329335	0.915091	0.0723653	0.21576	1.07389	0.0615271	0.286479
427	1619-C8	Anethole	0.780401	0.030572	0.00143958	1.1154	0.0833183	0.0791121	1.08571	0.06227	0.175693
428	1619-C9	Sanguinarine (chloride)	1.2164	0.10688	0.0297572	1.121	0.0606049	0.0296537	1.05238	0.0704698	0.398965
429	1619-C10	Orotic acid	0.767256	0.0851305	0.0123674	1.0788	0.0534968	0.0732655	0.904762	0.107222	0.259422
430	1619-C11	Santacruzamate A	0.832219	0.106708	0.0621645	1.0244	0.0634793	0.557159	0.947619	0.0501698	0.333084
431	1619-D2	Synephrine (hydrochloride)	0.867012	0.0226045	0.0262526	1.39458	0.120372	0.00947877	0.872832	0.100119	0.192083
432	1619-D3	Polydatin	1.39402	0.104047	0.0104939	0.968391	0.0927921	0.689222	0.907104	0.0620646	0.0663037
433	1619-D4	Octahydrocurcumin	0.955162	0.20904	0.745892	0.904709	0.0951062	0.233159	1	0.0225743	1
434	1619-D5	Palmatine (chloride)	0.779527	0.047523	0.0145631	0.858361	0.0322453	0.0324598	0.852217	0.100594	0.122558
435	1619-D6	Geniposidic acid	0.729301	0.0784115	0.0136982	0.862069	0.0231464	0.0306475	0.901478	0.0738916	0.201951
436	1619-D7	Cycloastragenol	0.803558	0.133461	0.0936406	0.898776	0.00484861	0.0647953	1.0197	0.0390998	0.731361
437	1619-D8	4,5-Dicaffeoylquinic acid	0.857814	0.120875	0.123718	1.13015	0.00664804	0.00031933	1.03333	0.103345	0.661563
438	1619-D9	Ribitol	0.761534	0.0945894	0.0154117	1.13015	0.0945602	0.0793467	1.02857	0.0428571	0.561438
439	1619-D10	Poliumoside	0.729659	0.0438107	0.00126664	1.09863	0.132016	0.269196	0.914286	0	0.0859375
440	1619-D11	Neobavaisoflavone	0.952228	0.0607404	0.31177	1.0971	0.0623144	0.0607243	0.9	0.0247436	0.0685871
441	1619-E2	Ginsenoside Rg3	1.14219	0.151	0.218453	1.38614	0.0768232	0.00408643	0.82659	0.0872813	0.0847064
442	1619-E3	Corosolic acid	0.928986	0.0438534	0.352468	0.935345	0.116619	0.484587	0.885246	0.0997174	0.120607
443	1619-E4	Ginsenoside Re	0.984522	0.26773	0.928141	0.893956	0.0141724	0.059987	0.940887	0.0426613	0.338378
444	1619-E5	Genipin	0.80014	0.00661429	0.0122427	0.864664	0.0479773	0.0495993	0.945813	0.053284	0.398965
445	1619-E6	Lycorine (hydrochloride)	0.674194	0.0242698	0.00245466	0.558769	0.029875	0.000532191	0.866995	0.0615271	0.0914298
446	1619-E7	Astragalin	0.835157	0.0735473	0.0577696	0.905451	0.0558505	0.139293	0.985222	0.0559498	0.812345
447	1619-E8	Loganin	0.813829	0.103566	0.0430298	1.06202	0.0545944	0.135538	1.01429	0.0494872	0.77805
448	1619-E9	Biochanin A	1.20291	0.0522459	0.00550367	1.15099	0.0371193	0.00321101	0.933333	0.0436436	0.216119
449	1619-E10	Ginkgolic Acid	0.798995	0.0292069	0.00188212	1.05897	0.0730542	0.246541	0.933333	0.0218218	0.169579
450	1619-E11	Coixol	0.786422	0.0583988	0.00601225	1.08134	0.0664629	0.110494	0.97619	0.0218218	0.582285
451	1619-F2	alpha-Cyperone	0.877538	0.000970744	0.028128	1.39277	0.0300964	0.00152177	0.953757	0.0346821	0.486241
452	1619-F3	1-(2-Hydroxy-4-methoxyphenyl)ethan-1-one	0.931912	0.048879	0.377702	1.05891	0.099242	0.482814	0.923497	0.0739221	0.155016
453	1619-F4	Nobiletin	1.16162	0.111106	0.10978	0.910271	0.0635532	0.17339	0.935961	0.0597259	0.342543
454	1619-F5	Butein	0.779602	0.145932	0.083182	0.810901	0.179209	0.163393	1.03448	0.0781995	0.630321
455	1619-F6	Lasalocid	0.988597	0.0625358	0.854662	0.889878	0.0885068	0.164756	0.995074	0.125688	0.957703
456	1619-F7	Phlorizin	0.840366	0.0992236	0.0952756	0.945124	0.0656316	0.375308	0.975369	0.0147783	0.64333
457	1619-F8	Tangeretin	1.15424	0.152714	0.16471	1.19115	0.0337265	0.000993035	1	0.0428571	1
458	1619-F9	Resibufogenin	1.14197	0.0405461	0.0113632	1.20081	0.0334958	0.000805329	0.833333	0.11635	0.096639
459	1619-F10	Progesterone	0.741347	0.0547807	0.00253661	1.17794	0.0300938	0.000941323	1.08571	0.0892143	0.250815
460	1619-F11	Panaxatriol	0.823092	0.103949	0.0503114	1.01474	0.0400725	0.593301	1.04762	0.121499	0.582285
461	1619-G2	Dehydrocorydaline (chloride)	0.796232	0.017219	0.0056754	1.40663	0.0123016	0.00109846	1.04624	0.0855413	0.572673
462	1619-G3	Peimine	0.96763	0.0777379	0.695985	1.14464	0.103661	0.137949	1.08197	0.043373	0.0375901
463	1619-G4	(-)-Huperzine A	0.931012	0.186796	0.58774	0.952911	0.0340555	0.349819	1.28079	0.119452	0.0291063
464	1619-G5	Albiflorin	0.727853	0.00317683	0.00406082	0.912866	0.0431432	0.137817	1	0.0559498	1
465	1619-G6	Angelicin	0.729197	0.0437946	0.00665511	0.90063	0.00651776	0.0684367	1.07389	0.0307635	0.225891
466	1619-G7	Danshensu (sodium salt)	0.810887	0.153274	0.130658	0.959214	0.0553311	0.469844	1.07882	0.102387	0.360943
467	1619-G8	Chelerythrine Chloride	1.00672	0.0669025	0.887	1.20539	0.0390136	0.00117557	1.13333	0.0359516	0.0365004
468	1619-G9	Cinobufagin	1.04347	0.0693372	0.394358	1.25724	0.103513	0.0132794	0.695238	0.105302	0.0130826
469	1619-G10	D-(+)-Melezitose	0.946765	0.068932	0.305896	1.26131	0.0638569	0.00242599	1.10476	0.110964	0.231786
470	1619-G11	Hesperidin	0.835747	0.0628544	0.0178528	1.1576	0.0824577	0.0319264	1.14762	0.0675117	0.0530482
471	1619-H2	Diacerein	0.944622	0.0372797	0.260244	0.856627	0.0219859	0.0443531	1.01156	0.0360983	0.858054
472	1619-H3	Aloin	0.981069	0.0513646	0.798228	0.793582	0.168418	0.132421	0.994536	0.0250414	0.767644
473	1619-H4	11beta-Hydroxyprogesterone	1.07326	0.112814	0.409866	0.80571	0.0581975	0.0204317	0.960591	0.0767904	0.581068
474	1619-H5	Genistin	1.38633	0.120925	0.0098487	0.899518	0.0461903	0.104565	0.982759	0.0313496	0.807358
475	1619-H6	Brevianamide F	1.0093	0.00366744	0.849437	0.961439	0.0465638	0.468049	1.03448	0.106568	0.682609
476	1619-H7	Alisol A (24-acetate)	1.01485	0.0258376	0.494246	1.025	0.0564463	0.569732	0.991228	0.040198	0.873529
477	1619-H8	Scopolamine (hydrobromide)	1.0097	0.0685574	0.840578	1.01322	0.107633	0.844156	1.03333	0.0359516	0.482651
478	1619-H9	Ferulic acid (sodium)	0.879133	0.0182277	0.00754294	1.02542	0.0335652	0.313734	1.0381	0.0594762	0.49712
479	1619-H10	Hematoxylin	0.894158	0.0235843	0.0146629	0.988307	0.0306175	0.600649	1.04286	0.0868966	0.532519
480	1619-H11	Piperine	1.40764	0.0862757	0.00137538	0.900893	0.0337046	0.0324438	0.916667	0.106354	0.339181
481	1620-A2	Combretastatin A4	0.402965	0.0218438	3.31647e-06	0.725926	0.0238301	0.00440077	0.746835	0.0395253	0.00381165
482	1620-A3	Cinobufotalin	0.404648	0.0357577	0.000155881	0.731732	0.0758568	0.00979205	0.699301	0.154639	0.0418339
483	1620-A4	Xanthotoxol	0.495299	0.079627	0.0010503	0.773273	0.0954842	0.0275504	0.951049	0.147352	0.644149
484	1620-A5	Nicotinamide N-oxide	0.998435	0.0630677	0.977567	1.14915	0.0638506	0.0477733	1.17483	0.0756409	0.0560968
485	1620-A6	Clenbuterol (hydrochloride)	0.965596	0.0236743	0.619943	1.0704	0.0216949	0.245871	1	0.043373	1
486	1620-A7	Protoporphyrin IX	1.01376	0.0257221	0.841159	1.00335	0.0381852	0.954243	0.939891	0.105395	0.384288
487	1620-A8	Astragaloside II	0.940081	0.0382991	0.279034	0.978635	0.112374	0.818306	1.05978	0.0326087	0.212161
488	1620-A9	Trichostatin A	0.110035	0.0612787	8.70703e-05	1.35539	0.114965	0.0346354	0.923913	0.201234	0.565203
489	1620-A10	Betaine (hydrochloride)	0.863314	0.0249232	0.0381114	1.13132	0.0807847	0.152825	0.951087	0.0339402	0.295422
490	1620-A11	Nestoron	1.03787	0.069746	0.511226	0.947115	0.127573	0.526077	0.913043	0.139304	0.36881
491	1620-B2	Salicin	0.938257	0.0193435	0.0153565	1.16035	0.037188	0.0328098	1.0443	0.0684598	0.449855
492	1620-B3	Sucralose	1.05102	0.0207762	0.265429	1.17918	0.138271	0.112517	1.09091	0.137569	0.385037
493	1620-B4	Taurine	0.996185	0.0343012	0.932749	1.35335	0.03008	0.00106174	1.09091	0.104895	0.30788
494	1620-B5	Emodin	0.825576	0.0952372	0.0877934	1.27377	0.0608494	0.00609557	1.46853	0.0629371	0.00154165
495	1620-B6	L-Hyoscyamine	0.877002	0.029588	0.131041	1.17098	0.0127704	0.0281991	0.885246	0.0491803	0.0185536
496	1620-B7	H-Tyr(3-I)-OH	0.901289	0.0416736	0.215184	1.14847	0.0596279	0.0715015	0.978142	0.0757181	0.650652
497	1620-B8	Dopamine (hydrochloride)	0.908198	0.0956675	0.258061	1.21261	0.0783583	0.0447096	1.13043	0.00941332	0.0223942
498	1620-B9	4-Aminobenzoic acid	0.857128	0.0119437	0.0293768	1.13392	0.0198568	0.0866091	0.842391	0.10856	0.094116
499	1620-B10	Corticosterone	0.836721	0.0329992	0.024732	1.20636	0.0106413	0.0242102	0.858696	0.0498106	0.0367299
500	1620-B11	Naringenin	0.96452	0.04506	0.452331	1.19391	0.12642	0.0623073	0.967391	0.0955348	0.631586
501	1620-C2	Safflower yellow	0.896149	0.019021	0.00232661	1.30065	0.072746	0.00821228	0.924051	0.0477838	0.164923
502	1620-C3	2'-Deoxyguanosine	0.943712	0.0772535	0.38911	1.13113	0.0973354	0.125145	0.797203	0.0555053	0.0256732
503	1620-C4	20(R)-Protopanaxatriol	1.02695	0.043936	0.584156	1.3048	0.0562612	0.00363904	1.02797	0.10901	0.743418
504	1620-C5	Eicosapentaenoic Acid	0.940157	0.0361978	0.236343	1.40941	0.1074	0.00488465	1.13287	0.200127	0.349381
505	1620-C6	5-O-Methylvisammioside	0.883809	0.0520919	0.169765	1.15852	0.0743294	0.0745242	0.765027	0.0526975	0.00180213
506	1620-C7	Atractyloside A	0.932061	0.027782	0.352614	1.14224	0.0296896	0.0553835	0.688525	0.0283943	7.98722e-05
507	1620-C8	Amygdalin	0.886942	0.0754301	0.136645	1.1777	0.103431	0.0999313	0.755435	0.106083	0.0260225
508	1620-F9	Cryptotanshinone	0.83593	0.0629993	0.0426471	0.909328	0.0943487	0.318545	0.711957	0.151493	0.0380354
509	1620-C10	Gambogic Acid	0.0551628	0.0753721	0.000372664	0.293382	0.119697	0.00143962	0.63587	0.213207	0.0467997
510	1620-C11	Harmine	0.925608	0.0519256	0.175029	1.09882	0.107865	0.20482	0.771739	0.179595	0.102116
511	1620-D2	(-)-Borneol	0.899746	0.0402093	0.0168772	1.30458	0.0667947	0.0068647	0.841772	0.0438494	0.0218364
512	1620-D3	γ-Glu-Phe	0.979019	0.0571149	0.696265	1.13514	0.145762	0.216996	0.762238	0.0847857	0.026426
513	1620-D4	Histamine	0.974033	0.0480912	0.607951	1.24575	0.00709582	0.00297885	0.832168	0.139685	0.149859
514	1620-D5	p-Coumaric acid	0.956245	0.0213828	0.330618	1.32733	0.0744266	0.0046427	0.986014	0.0555053	0.822819
515	1620-D6	Sinomenine hydrochloride	0.868299	0.0461494	0.12509	1.07232	0.00791318	0.225357	0.743169	0.0662533	0.00286094
516	1620-D7	3-Methyladenine	0.836077	0.00772341	0.0593745	1.11398	0.0586329	0.133232	0.808743	0.0662533	0.00831755
517	1620-D8	Cryptochlorogenic acid	0.904756	0.0348135	0.112622	0.832204	0.0958904	0.104775	0.532609	0.117949	0.00369586
518	1620-D10	Ursonic acid	0.839686	0.01411	0.0207156	1.13392	0.0126361	0.0841936	0.554348	0.0587862	0.000824166
519	1620-C9	(-)-Sparteine	0.844942	0.0148715	0.0232081	1.06983	0.0855453	0.411711	0.608696	0.0955348	0.00398187
520	1620-D11	Decursin	1.04509	0.0751824	0.458489	0.974893	0.0931189	0.683663	0.690217	0.10856	0.0112385
521	1620-E2	trans-Trimethoxyresveratrol	1.53455	0.145818	0.0032401	1.26841	0.0517345	0.00774846	0.829114	0.0767364	0.0392136
522	1620-E3	4-Aminohippuric acid	1.12611	0.177393	0.312016	1.11912	0.126111	0.220345	0.818182	0.131014	0.113758
523	1620-E4	Folic acid	1.0115	0.0231639	0.787469	1.23373	0.0354791	0.00559531	0.902098	0.12761	0.33046
524	1620-E5	O-Acetylserine	0.954669	0.0564015	0.413485	1.28679	0.036993	0.00274186	0.916084	0.174685	0.495748
525	1620-E6	Dioscin	0.855492	0.0589482	0.112553	1.04215	0.079223	0.568835	0.846995	0.0774724	0.0286582
526	1620-E7	Castanospermine	0.79364	0.0826915	0.0587744	0.954023	0.0331395	0.440974	0.655738	0.0751242	0.00149005
527	1620-E8	Tanshinone I	0.980651	0.0954004	0.794664	0.859823	0.0833702	0.136786	0.673913	0.0836674	0.00557195
528	1620-E9	Ginsenoside Rd	0.799779	0.0471205	0.016548	0.775404	0.0391765	0.0227317	0.483696	0.0410317	0.00027065
529	1620-E10	Benzoylpaeoniflorin	0.858244	0.0559784	0.0566329	0.773841	0.0559527	0.0272465	0.554348	0.0862745	0.00189542
530	1620-E11	Vinblastine (sulfate)	0.379713	0.0350065	9.49846e-05	0.33547	0.0377312	2.25853e-05	0.5	0.00941332	8.36435e-05
531	1620-F2	Silibinin	0.920603	0.0395755	0.0339708	1.29194	0.108476	0.0194509	0.987342	0.164435	0.906554
532	1620-F3	Sapropterin (dihydrochloride)	1.03391	0.0389976	0.482071	1.1026	0.221823	0.485198	1.00699	0.0914454	0.927296
533	1620-F4	Diosmetin	2.06455	0.136353	0.000258791	1.33734	0.0863374	0.00574041	0.902098	0.111011	0.291537
534	1620-F5	Oxaceprol	0.987789	0.0513324	0.811168	1.40691	0.105544	0.00477079	1.02098	0.0847857	0.776962
535	1620-F6	2,3,5,4'-Tetrahydroxystilbene 2-O-β-D-glucoside	0.905145	0.0548666	0.24791	1.12165	0.084347	0.157247	0.868852	0.0714574	0.0362778
536	1620-F7	Galanthamine	0.878911	0.0303178	0.136077	1.12596	0.0847863	0.147124	0.765027	0.0575719	0.00244468
537	1620-F8	Ornidazole	0.893279	0.0467852	0.101332	0.843147	0.0613953	0.0825662	0.684783	0.0907788	0.00763271
538	1620-H4	Loteprednol Etabonate	0.860598	0.0183111	0.00117254	1.00751	0.0187537	0.682278	0.874126	0.0436713	0.0114583
539	1615-C3	[6]-Gingerol	0.861236	0.0430283	0.0123458	1.13239	0.102432	0.120456	0.663212	0.0545889	0.0045491
540	1620-F11	Uridin	1.04258	0.0467341	0.380613	1.07212	0.155795	0.477289	0.755435	0.0820634	0.0121541
541	1620-G2	Thiostrepton	0.611647	0.216507	0.0363526	0.999564	0.0386525	0.99352	1.08228	0.032887	0.10901
542	1620-G3	Retinoic acid	0.873109	0.0553146	0.0617627	1.13063	0.167396	0.276703	1.11888	0.284831	0.526518
543	1620-G4	Methoxsalen	0.844199	0.00733482	0.0146039	1.24825	0.035606	0.00451222	1.1049	0.119292	0.282279
544	1620-G5	Prostaglandin E2	0.845826	0.0573518	0.036984	1.35135	0.0411477	0.00141886	1.14685	0.107656	0.137009
545	1620-G6	Adenosine	0.859596	0.0825592	0.149	0.514847	0.0805282	0.00209632	0.819672	0.0283943	0.000677968
546	1620-G7	Menadione	0.88671	0.0714417	0.205386	1.16092	0.0677576	0.0649581	0.967213	0.0327869	0.196261
547	1620-G8	Proparacaine (Hydrochloride)	0.848407	0.0395582	0.0347377	0.842105	0.0744888	0.0943354	0.940217	0.188971	0.629965
548	1620-G9	Digoxin	0.888756	0.0185739	0.0640308	0.991141	0.0466905	0.896705	0.706522	0.0678804	0.00518955
549	1620-G10	6-Acetamidohexanoic acid	0.867337	0.016472	0.0381129	0.974987	0.0395902	0.709247	0.798913	0.142138	0.0878795
550	1620-G11	Danofloxacin (mesylate)	1.10816	0.0311028	0.0475678	1.4781	0.133479	0.00385709	0.98913	0.122373	0.894374
551	1620-H2	D-Sorbitol	0.915733	0.0638169	0.092421	0.99695	0.0274924	0.952313	0.936709	0.107967	0.426686
552	1620-H3	Oxytetracycline	1.017	0.0315116	0.704679	0.965966	0.0888596	0.621891	0.979021	0.032046	0.708991
553	1614-F2	Deoxycholic acid	0.892267	0.0330169	0.0179209	1.10555	0.0593839	0.0878105	0.683938	0.101929	0.0147007
554	1620-H5	D-Cycloserine	0.933968	0.0467223	0.226574	1.00551	0.0190716	0.89579	0.909091	0.064092	0.2126
555	1620-H6	Vitamin K1	0.940243	0.0386244	0.00211944	0.693966	0.11807	0.00312213	1.0929	0.0575719	0.257009
556	1620-H7	Erythromycin	1.10775	0.0545749	0.199136	0.54933	0.00723164	0.000869089	0.901639	0.0327869	0.00967895
557	1620-H8	Ademetionine	1.09345	0.0539781	0.150755	1.03127	0.0677176	0.678428	0.891304	0.0897973	0.159103
558	1620-H9	Colchicine	0.271116	0.00885057	1.28119e-06	0.416884	0.0147759	3.41075e-06	0.673913	0.0339402	6.11468e-05
559	1620-H10	Podophyllotoxin	0.255453	0.0231676	7.49942e-05	0.428348	0.0319238	0.000720928	0.733696	0.048913	0.00424168
560	1620-H11	Quercitrin	0.343428	0.0215202	5.32656e-05	0.408654	0.0376858	3.58016e-05	0.61413	0.057259	0.00100013
561	1621-A2	Isobavachalcone	1.256	0.0390002	0.00101018	0.919492	0.0643751	0.256885	0.896296	0.188998	0.445308
562	1621-A3	Atropine (sulfate monohydrate)	1.16681	0.130572	0.126638	0.917956	0.028904	0.092662	0.785714	0.0927884	0.0486826
563	1621-A4	Lithocholic acid	1.0226	0.0345225	0.397527	0.929691	0.0519816	0.291587	0.957746	0.0322717	0.367854
564	1621-A5	β-Lapachone	0.844448	0.0625399	0.0411564	0.790289	0.0583312	0.00684724	0.979592	0.0539949	0.811026
565	1621-A6	Corynoxine	1.05771	0.055986	0.318505	0.912312	0.0674501	0.13133	0.942308	0.0192308	0.276087
566	1621-A7	Lasalocid (sodium)	0.855375	0.0189049	0.00514889	0.825412	0.0833101	0.0397665	0.77439	0.069255	0.00779264
567	1621-A8	Estradiol	0.997544	0.0135551	0.858908	0.96732	0.0421353	0.559128	0.860759	0.0974355	0.103932
568	1621-A9	Apocynin	1.06637	0.0346528	0.193934	1.18519	0.0370945	0.0131132	1.15385	0.0839161	0.0892375
569	1621-A10	Estriol	1.01388	0.0222957	0.720682	1.0187	0.0439562	0.591766	0.826087	0.057259	0.0178326
570	1621-A11	Shogaol	1.05701	0.0817032	0.381581	1.04434	0.0513154	0.280651	0.934783	0.10856	0.401788
571	1621-B2	Probucol	0.924408	0.0611762	0.134393	1.20551	0.201884	0.178657	1.01481	0.0714345	0.841596
572	1621-B3	Rutin	0.927634	0.0397694	0.210468	1.13033	0.12525	0.177044	1.02381	0.0449395	0.713593
573	1621-B4	Dextrose	0.930164	0.04155	0.0631423	1.2304	0.0951816	0.0357322	1.11972	0.147887	0.268128
574	1621-B5	Ginsenoside Rb1	0.949839	0.0388025	0.318535	1.19163	0.214067	0.202207	1.0068	0.15587	0.956141
575	1621-B6	Mianserin (hydrochloride)	1.02869	0.0131794	0.510691	1.15013	0.0835898	0.0508484	0.980769	0.120096	0.8268
576	1621-B7	Niacin	1.01718	0.054375	0.684521	1.22259	0.115065	0.0396361	1.11585	0.174501	0.324095
577	1621-B8	Azelaic acid	0.949565	0.0518884	0.186677	1.15076	0.0990133	0.107437	1.07595	0.142511	0.443939
578	1621-B9	D-Glutamine	0.984441	0.0473957	0.754628	1.26677	0.115921	0.0256184	1.30769	0.099143	0.015033
579	1621-B10	Magnolol	0.935603	0.0602544	0.25503	1.23397	0.0480769	0.00234525	0.853261	0.0996212	0.0868865
580	1621-B11	Tiopronin	0.943354	0.0353109	0.224649	1.22756	0.0248785	0.000732769	0.858696	0.0982779	0.0929216
581	1621-C2	(-)-Epigallocatechin Gallate	0.943796	0.0154735	0.059026	1.1732	0.185526	0.214451	0.962963	0.17824	0.767644
582	1621-C3	Betulinaldehyde	0.93989	0.0590949	0.33376	1.16549	0.166922	0.179952	0.934524	0.0721688	0.394187
583	1621-C4	Arbutin	0.957772	0.0955315	0.49781	1.2266	0.184286	0.12571	1.05634	0.0761736	0.383733
584	1621-C5	Lipoic acid	0.968963	0.0265031	0.490344	1.28512	0.122812	0.0187488	0.993197	0.153175	0.955684
585	1621-C6	Mitomycin C	0.503662	0.0174017	0.000250223	0.841895	0.0905244	0.0526044	0.891026	0.0293755	0.0836468
586	1621-C7	Ginkgolide B	1.07339	0.0325421	0.0719957	1.216	0.186397	0.127141	0.884146	0.0460356	0.0283375
587	1621-C8	Schisandrin C	0.949666	0.0413758	0.125223	1.16253	0.159028	0.187488	0.924051	0.0610358	0.202186
588	1621-C9	Honokiol	0.942158	0.0400156	0.259921	1.28228	0.180349	0.0634716	1.07692	0.052796	0.253105
589	1621-C10	Kaempferide	1.73072	0.0570406	0.000825679	1.22062	0.0863652	0.0146696	0.706522	0.0617273	0.0032879
590	1621-C11	Arctiin	0.990485	0.0229887	0.806274	1.30342	0.130492	0.0175943	0.766304	0.165471	0.0800763
591	1621-D2	Ancitabine (hydrochloride)	0.68382	0.00308513	8.66788e-05	0.983051	0.191354	0.894997	0.807407	0.17261	0.167206
592	1621-D3	Salicylic acid	0.957087	0.0926602	0.565035	1.11486	0.230872	0.450214	0.791667	0.0805223	0.0438275
593	1621-D4	Pregnenolone	0.931284	0.116529	0.37288	1.14299	0.155886	0.236367	0.964789	0.0645433	0.540614
594	1621-D5	Theophylline	0.923339	0.0649354	0.22404	1.21901	0.264437	0.229112	0.979592	0.035348	0.802482
595	1621-D6	Pemetrexed (disodium)	0.530359	0.0334715	0.000420069	0.856067	0.144093	0.172983	0.897436	0.040032	0.109866
596	1621-D7	Valproic acid (sodium salt)	1.00695	0.0286626	0.821571	1.18871	0.142881	0.100503	0.865854	0.0279425	0.00793309
597	1621-D8	Pleuromutilin	1.10515	0.0162749	0.00166384	1.14423	0.181376	0.274739	0.962025	0.126424	0.663804
598	1621-D9	Puromycin (Dihydrochloride)	0.610797	0.0183634	0.000568647	0.887387	0.141548	0.279402	1.02098	0.126456	0.823093
599	1621-D10	Taurochenodeoxycholic acid	0.955965	0.0246745	0.296238	1.15224	0.0224359	0.00295872	0.695652	0.151493	0.03026
600	1621-D11	Epibrassinolide	0.980898	0.0104387	0.607684	1.23825	0.0635055	0.00460922	0.755435	0.0820634	0.0121541
601	1621-E2	2-Methoxyestradiol	0.673097	0.0771842	0.00255551	0.915254	0.0833573	0.281688	0.807407	0.0780419	0.0551314
602	1621-E3	Rhein	1.00204	0.058822	0.971941	1.21191	0.158628	0.0953681	0.857143	0.0994244	0.145568
603	1621-E4	Malotilate	1.03396	0.0825276	0.529885	1.20523	0.140886	0.0974546	1.08451	0.0439789	0.134196
604	1621-E5	Triptonide	0.106112	0.0375726	3.37595e-05	0.449897	0.0447327	9.26851e-05	0.945578	0.150431	0.657541
605	1621-E6	Quercetin	0.170712	0.0283271	0.000553996	0.563995	0.0216078	0.00105399	0.846154	0.0384615	0.0362778
606	1621-E7	Ansamitocin P-3	0.28524	0.0142456	8.96346e-06	0.783529	0.0898552	0.0241691	0.762195	0.0824863	0.0105479
607	1621-E8	Glycitin	0.295435	0.0300917	4.03996e-06	0.73159	0.0979026	0.0206935	0.702532	0.105717	0.0134698
608	1614-C2	Ginsenoside Rg2	0.901631	0.0314288	0.0223827	1.10282	0.0938893	0.17791	0.554404	0.0801589	0.0180038
609	1621-E10	Acetylcholine (chloride)	0.364138	0.0995038	0.000674433	0.751603	0.02493	0.00321782	0.586957	0.0815217	0.00179539
610	1621-E11	Daidzin	1.07231	0.106471	0.383964	0.971154	0.126267	0.721889	0.608696	0.0982779	0.00368696
611	1621-F2	Demethoxycurcumin	0.949786	0.0341419	0.144659	1.21769	0.224099	0.190072	0.933333	0.0587945	0.3658
612	1621-F3	Angiotensin II human	0.974091	0.0558631	0.654031	1.1805	0.178374	0.170761	0.809524	0.0721688	0.0500867
613	1621-F4	Capsaicin	0.96544	0.0820265	0.52075	1.16105	0.154027	0.188807	1.09859	0.0761736	0.16237
614	1621-F5	Melatonin	1.00172	0.0570893	0.97435	1.21798	0.138591	0.0590202	1.04082	0.0889571	0.672804
615	1621-F6	Neohesperidin dihydrochalcone	1.00156	0.0635295	0.978209	1.1395	0.103974	0.0986328	0.955128	0.0948631	0.559132
616	1621-F7	Monocrotaline	0.971052	0.079207	0.603947	1.16188	0.155044	0.164504	0.841463	0.138107	0.127749
617	1621-F8	Chikusetsusaponin Iva	0.889813	0.0335485	0.00738532	1.1085	0.184026	0.400626	0.943038	0.170181	0.614275
618	1621-F9	Neferine	1.03619	0.0112176	0.396279	1.26226	0.159317	0.0578059	0.993007	0.220363	0.961547
619	1621-F10	Naringin	0.96236	0.0490052	0.441322	1.17735	0.0754454	0.0206537	0.788043	0.0836674	0.0205013
620	1621-F11	Isorhamnetin	1.1571	0.253958	0.355399	1.31143	0.13555	0.0181604	0.73913	0.0897973	0.012198
621	1621-G3	Gossypol (acetic acid)	0.847509	0.174453	0.235926	0.983591	0.0997735	0.817417	0.916667	0.190941	0.535247
622	1621-G4	Lanatoside C	0.975729	0.162401	0.810327	1.15344	0.0853244	0.0930396	0.901408	0.0952658	0.211971
623	1621-G5	Sulforaphane	0.978026	0.00106766	0.593613	1.20403	0.268562	0.263026	1.0068	0.112399	0.948049
624	1614-E2	(+)-Borneol	0.918257	0.0318263	0.0403302	1.07279	0.122937	0.402903	0.606218	0.0807692	0.00440864
625	1621-G11	Mefloquine	0.807168	0.0515061	0.0128192	1.16774	0.0265433	0.00255057	0.826087	0.131786	0.100896
626	1621-H10	Guanabenz	1.0037	0.0331	0.00611178	0.775641	0.0498601	0.00186702	0.6793	0.0617	0.000315213
627	1621-H11	Genkwanin	0.9926	0.0167	0.844484	0.9663	0.0028	0.163716	0.8533	0.0377	0.0169833
628	1622-A2	L-Hisidine	1.02515	0.0115273	0.559996	1.15633	0.140615	0.139637	1.11538	0.16765	0.339542
629	1622-A3	Levoleucovorin (Calcium)	0.994199	0.027928	0.849288	1.20659	0.163462	0.107351	1.05488	0.0279425	0.114477
630	1622-A4	β-Nicotinamide mononucleotide	0.925919	0.0328965	0.0266133	1.14858	0.138964	0.181979	1.05063	0.129244	0.572673
631	1622-A5	L-Lysine hydrochloride	0.969876	0.0301856	0.507308	1.21622	0.201218	0.151547	1.16084	0.148838	0.179204
