# Supplementary material for: Procoxacin bidirectionally inhibits osteoblastic and osteoclastic activity in bone and suppresses bone metastasis of prostate cancer
Source: J Exp Clin Cancer Res. 2023 Feb 9;42:45. doi: 10.1186/s13046-023-02610-7 (PMC9909988; doi:10.1186/s13046-023-02610-7)
Supplement: Supplementary file 8 — Additional file 8: Table S2. Data of the compound screening. [file 13046_2023_2610_MOESM8_ESM.xlsx]

## Sheet: Sheet1
Species	Genes	Sequence
Mouse	M-Gapdh-F	ATGGTGAAGGTCGGTGTGAACG
	M-Gapdh-R	CGCTCCTGGAAGATGGTGATGG
	M-ALP-F	CTTGACTGTGGTTACTGCTGATCA
	M-ALP-R	GTATCCACCGAATGTGAAAACGT
	M-Ocn-F	CTGACCTCACAGATGCCAAGC
	M-Ocn-R	TGGTCTGATAGCTCGTCACAAG
	M-Runx2-F	TCCGAAATGCCTCCGCTGTTA
	M-Runx2-R	GCTTCTGTCTGTGCCTTCTTGG
	M-Opn-F	GACCGTCACTGCTAGTACACAA
	M-Opn-R	TCCTTAGACTCACCGCTCTTCA
	M-Col1a1-F	GAAGGCAACAGTCGCTTCACC
	M-Col1a1-R	GACTGTCTTGCCCCAAGTTCC
	M-ATP6v0d2-F	CTGGTTCGAGGATGCAAAGC
	M-ATP6v0d2-R	GTTGCCATAGTCCGTGGTCTG
	M-Ctsk-F	AATACCTCCCTCTCGATCCTACA
	M-Ctsk-R	TGGTTCTTGACTGGAGTAACGTA
	M-ACP5-F	CACTCCCACCCTGAGATTTGT
	M-ACP5-R	CATCGTCTGCACGGTTCTG
	M-Nfatc1-F	CCGTTGCTTCCAGAAAATAACA
	M-Nfatc1-R	TGTGGGATGTGAACTCGGAA
Human	GAPDH-F	TCAACGACCACTTTGTCAAGC
	GAPDH-R	TACTTTATTGATGGTACATGACAAGG
	IGF1-F	AGAGCCTGCGCAATGGAATA
	IGF1-R	GAGATGCGAGGAGGACATGG
	FGF7-F	AGCCCTGAGCGACACACAAG
	FGF7-R	GCCACAATTCCAACTGCCACTG
	FGF9-F	TCAGGCGGAGGCAGCTATACT
	FGF9-R	CGAGGTAGAGTCCACTGTCCAC
	BMP4-F	ATGATTCCTGGTAACCGAATGC
	BMP4-R	CCCCGTCTCAGGTATCAAACT
	BMP6-F	AGCAATCTGTGGGTTGTGACT
	BMP6-R	GGTAGAGCGATTACGACTCTGTT
	BMP7-F	GGAACGCTTCGACAATGAGAC
	BMP7-R	GCAGGAAGAGATCCGATTCCC
	BMP10-F	ACTGGTGCAAAGGGATCGTAT
	BMP10-R	AGTCTCCCACTCACTGTTGGT
	TGFB1-F	CTAATGGTGGAAACCCACAACG
	TGFB1-R	TATCGCCAGGAATTGTTGCTG
	TGFB2-F	CCCCGGAGGTGATTTCCATC
	TGFB2-R	GGGCGGCATGTCTATTTTGTAAA
	TGFB3-F	GGAAAACACCGAGTCGGAATAC
	TGFB3-R	GCGGAAAACCTTGGAGGTAAT
	14-3-3zeta-F	CGATCAGTCACAACAAGCATACCA
	14-3-3zeta-R	ATCCGATGTCCACAATGTCAAGTT
